# Supplementary material for: A consensus view of the proteome of the last universal common ancestor
Source: Ecol Evol. 2022 Jun 3;12(6):e8930. doi: 10.1002/ece3.8930 (PMC9165204; doi:10.1002/ece3.8930)
Supplement: Supplementary file 1 — Appendix S1 [file ECE3-12-e8930-s006.txt]

Eggnog cluster	Delaye	Harris	Mirkin	Ranea	Srinivasan	Wang	Weiss	Yang (see citations below)
COG0001	-	-	+	-	+	+	-	-
COG0002	+	-	-	-	+	-	-	-
COG0004	-	-	+	-	-	-	-	-
COG0005	-	-	+	+	-	+	-	-
COG0006	+	+	+	-	-	+	+	+
COG0007	-	-	-	-	-	+	+	+
COG0008	+	+	+	+	-	+	+	+
COG0009	+	-	+	+	-	+	-	-
COG0010	+	-	+	-	-	-	-	-
COG0011	-	-	+	-	-	+	-	-
COG0012	-	+	+	-	-	+	+	+
COG0013	+	+	+	-	-	+	+	+
COG0014	-	-	+	-	-	+	-	-
COG0015	+	-	+	+	+	+	-	-
COG0016	+	+	+	+	-	+	+	+
COG0017	+	-	-	-	-	+	-	+
COG0018	+	+	+	-	-	+	+	+
COG0019	+	-	+	-	+	+	-	-
COG0020	+	-	+	-	-	+	+	-
COG0021	-	-	+	-	+	+	-	-
COG0022	-	-	-	+	+	+	-	-
COG0023	-	-	-	-	+	-	-	-
COG0024	+	+	+	-	-	-	-	+
COG0026	+	-	+	-	+	+	-	-
COG0027	+	-	-	+	+	+	-	-
COG0028	-	-	+	-	+	+	-	-
COG0029	-	-	-	-	+	+	-	+
COG0030	+	+	+	-	-	+	-	+
COG0031	+	-	+	-	+	+	-	-
COG0033	+	-	-	-	-	+	-	-
COG0034	+	-	+	-	+	+	-	-
COG0035	+	-	+	-	+	+	-	-
COG0036	-	-	+	-	+	+	-	-
COG0037	+	+	+	-	+	+	-	+
COG0038	+	-	-	-	-	+	-	-
COG0039	-	-	+	-	-	+	-	+
COG0040	-	-	+	-	+	+	-	+
COG0041	-	-	+	-	+	+	-	-
COG0042	+	-	+	-	-	+	-	+
COG0043	-	-	+	-	-	+	-	-
COG0044	+	-	+	-	+	+	-	+
COG0045	-	-	+	-	+	+	-	+
COG0046	-	-	+	-	+	+	-	+
COG0047	-	-	+	-	+	+	-	+
COG0048	+	+	+	+	-	+	-	+
COG0049	+	+	+	+	-	-	-	+
COG0050	+	+	+	+	-	+	+	+
COG0051	+	+	+	+	-	+	+	+
COG0052	+	+	+	+	-	+	-	+
COG0053	-	-	+	-	-	+	-	-
COG0054	-	-	+	-	+	-	-	-
COG0055	+	-	+	+	-	-	-	-
COG0056	+	-	+	+	-	+	-	+
COG0057	-	-	+	-	+	+	+	+
COG0058	+	-	-	+	-	+	-	-
COG0059	-	-	+	-	+	+	-	+
COG0060	+	+	+	+	-	+	+	+
COG0061	-	-	+	-	+	-	-	-
COG0062	-	-	-	-	-	+	-	-
COG0063	-	-	+	-	-	+	-	-
COG0064	+	-	+	-	-	-	+	-
COG0065	+	-	+	-	+	-	-	-
COG0066	+	-	+	-	+	+	-	-
COG0067	+	-	+	-	+	-	-	-
COG0068	+	-	-	-	-	+	+	-
COG0069	+	-	+	-	-	-	-	-
COG0070	+	-	+	-	-	-	-	-
COG0071	+	-	+	-	-	-	+	-
COG0072	+	+	+	+	-	-	+	-
COG0073	+	+	+	-	-	+	+	+
COG0074	-	-	+	-	+	+	-	+
COG0075	+	-	+	-	+	+	-	-
COG0076	-	-	-	-	-	+	-	-
COG0077	+	-	+	-	+	-	+	-
COG0078	+	-	+	-	+	+	+	-
COG0079	+	-	+	+	+	+	-	-
COG0080	+	+	+	-	-	+	+	+
COG0081	+	+	+	+	-	-	+	+
COG0082	-	-	-	-	+	-	+	-
COG0083	+	-	+	-	+	+	-	+
COG0084	-	-	+	-	-	+	-	+
COG0085	+	+	+	-	-	-	-	-
COG0086	+	+	+	-	-	-	-	-
COG0087	-	+	+	+	-	+	-	+
COG0088	-	+	+	+	-	-	-	-
COG0089	-	+	+	+	-	+	-	+
COG0090	+	+	+	+	-	-	+	-
COG0091	+	+	+	+	-	-	-	+
COG0092	+	+	+	+	-	+	-	-
COG0093	+	+	+	+	-	-	+	-
COG0094	+	+	+	+	-	-	+	+
COG0095	-	-	+	-	-	+	-	+
COG0096	+	+	+	-	-	-	+	+
COG0097	+	+	+	+	-	+	-	+
COG0098	+	+	+	+	-	-	+	-
COG0099	+	+	+	+	-	-	-	-
COG0100	+	+	+	+	-	-	+	-
COG0101	-	+	+	+	-	-	+	-
COG0102	+	+	+	+	-	+	-	+
COG0103	+	+	+	+	-	-	+	-
COG0104	-	-	+	-	+	+	-	+
COG0105	+	-	+	-	+	+	-	-
COG0106	+	-	+	-	+	+	+	-
COG0107	+	-	+	-	+	+	-	-
COG0108	-	-	+	-	+	+	-	-
COG0110	+	-	+	-	+	+	-	-
COG0111	+	-	+	-	+	+	-	+
COG0112	+	+	+	-	+	+	-	-
COG0113	-	-	+	-	-	+	-	-
COG0114	+	-	+	+	+	+	-	-
COG0115	-	-	+	-	+	+	-	-
COG0117	-	-	+	-	+	+	-	-
COG0118	+	-	+	-	-	+	-	+
COG0119	+	-	+	-	+	+	+	-
COG0120	-	-	+	-	+	+	-	-
COG0121	+	-	-	-	+	+	-	-
COG0122	+	-	-	+	-	-	-	-
COG0123	+	-	-	-	-	-	-	-
COG0124	+	+	+	-	+	+	-	+
COG0125	+	+	+	-	+	+	-	+
COG0126	+	-	+	-	+	+	-	-
COG0127	+	-	+	-	+	+	-	-
COG0128	-	-	+	-	+	-	-	-
COG0129	-	-	+	-	+	+	-	-
COG0130	+	-	+	-	-	+	+	-
COG0131	-	-	+	-	+	+	-	+
COG0132	-	+	+	-	+	+	-	+
COG0133	+	-	+	-	+	+	-	-
COG0134	+	-	+	-	+	+	-	-
COG0135	+	-	+	-	+	+	-	-
COG0136	-	-	+	-	+	+	-	+
COG0137	+	-	-	-	+	-	-	-
COG0138	+	-	+	-	+	+	-	-
COG0139	-	-	+	-	+	-	-	-
COG0140	-	-	+	-	+	-	-	-
COG0141	-	-	+	-	+	+	-	-
COG0142	+	-	+	-	+	+	-	-
COG0143	-	+	+	-	-	+	-	+
COG0144	-	-	+	-	-	+	+	+
COG0146	-	-	-	-	+	-	-	-
COG0147	+	-	+	-	+	+	-	+
COG0148	+	-	+	-	+	+	-	-
COG0149	+	-	+	-	+	+	+	-
COG0150	-	-	+	-	+	+	+	-
COG0151	-	-	+	-	+	+	-	-
COG0152	-	-	+	-	+	-	-	-
COG0153	+	-	-	-	-	+	-	+
COG0154	+	-	+	-	+	+	-	-
COG0155	+	-	-	-	-	+	-	-
COG0156	+	-	+	-	+	+	+	-
COG0157	-	+	+	-	+	+	-	-
COG0158	-	-	-	-	+	+	-	-
COG0159	+	-	+	-	+	+	-	-
COG0160	+	-	+	-	+	+	-	-
COG0161	-	-	+	-	+	+	-	-
COG0162	+	+	+	-	+	+	-	+
COG0163	+	-	+	-	-	+	-	-
COG0164	+	-	+	-	-	+	-	+
COG0165	+	-	+	-	+	-	-	-
COG0166	+	-	+	-	-	+	-	-
COG0167	+	-	+	-	+	+	-	+
COG0168	-	-	+	-	-	-	-	-
COG0169	-	-	+	-	+	+	-	+
COG0170	-	-	-	-	+	-	-	-
COG0171	+	-	+	-	+	+	-	+
COG0172	+	+	+	+	-	+	-	+
COG0173	+	-	+	-	-	+	-	+
COG0174	-	-	+	-	+	+	+	-
COG0175	-	-	-	-	+	+	-	+
COG0176	+	-	+	-	-	+	-	-
COG0177	+	-	+	+	+	+	-	-
COG0178	+	-	-	-	-	-	-	-
COG0179	+	-	-	-	-	+	-	-
COG0180	+	+	+	-	-	+	-	+
COG0181	-	-	+	-	-	+	-	-
COG0182	-	-	+	-	-	-	-	-
COG0183	-	-	+	-	+	+	-	-
COG0184	-	+	+	+	-	+	-	+
COG0185	+	+	+	+	-	-	-	-
COG0186	-	+	+	-	-	+	-	-
COG0187	+	-	+	-	+	+	-	+
COG0188	+	-	+	-	-	+	-	-
COG0189	+	-	-	-	+	+	+	-
COG0190	-	-	+	-	-	+	-	+
COG0191	-	-	+	+	+	+	-	-
COG0192	-	-	+	-	+	+	-	-
COG0193	+	-	+	-	-	+	-	-
COG0194	+	-	+	+	+	+	-	+
COG0195	+	-	+	-	-	+	-	+
COG0196	+	-	+	-	+	+	-	+
COG0197	-	+	+	+	-	+	-	+
COG0198	-	+	+	+	-	-	-	-
COG0199	-	+	+	-	-	-	-	-
COG0200	-	+	+	+	-	-	-	-
COG0201	-	+	+	-	-	-	-	-
COG0202	+	+	+	+	+	+	-	+
COG0203	-	-	+	-	-	+	-	+
COG0204	+	-	+	-	+	-	-	-
COG0205	-	-	+	-	-	-	-	-
COG0206	-	-	+	+	-	+	+	+
COG0207	+	-	-	-	+	+	-	-
COG0208	-	-	+	-	+	+	-	-
COG0209	-	-	+	+	+	+	-	-
COG0210	+	-	+	-	-	+	-	+
COG0211	-	-	+	-	-	+	-	-
COG0212	-	-	+	-	-	-	-	-
COG0213	-	-	-	-	-	+	+	-
COG0214	-	-	-	-	-	+	-	-
COG0215	+	-	+	-	+	+	-	+
COG0216	-	-	+	-	-	+	-	+
COG0217	-	-	+	-	-	-	-	-
COG0218	+	-	+	-	-	+	-	+
COG0219	-	-	-	-	-	+	-	-
COG0220	+	-	+	-	-	+	-	+
COG0221	+	-	+	-	-	+	-	-
COG0222	-	-	+	-	-	-	-	-
COG0223	+	-	+	-	-	+	-	-
COG0224	+	-	+	+	-	-	-	-
COG0225	+	-	+	-	-	+	-	-
COG0226	-	-	+	-	-	+	-	-
COG0227	-	-	+	-	-	-	-	-
COG0228	-	-	+	+	-	-	-	-
COG0229	+	-	+	-	+	-	-	-
COG0230	-	-	+	-	-	-	-	-
COG0231	-	+	+	-	-	+	-	+
COG0232	-	-	+	-	-	-	-	-
COG0233	-	-	+	-	-	+	-	+
COG0234	-	-	+	-	-	+	-	-
COG0235	-	-	+	-	-	+	-	-
COG0236	-	-	+	-	+	-	-	-
COG0237	-	-	+	-	+	+	-	+
COG0238	-	-	+	+	-	-	-	-
COG0239	-	-	+	-	-	-	-	-
COG0240	+	-	+	-	+	+	-	+
COG0241	+	-	-	-	+	+	-	+
COG0242	+	-	-	-	-	+	-	+
COG0243	+	-	-	-	-	+	+	-
COG0244	-	+	+	+	-	+	-	+
COG0245	-	-	-	-	+	+	-	-
COG0247	+	-	-	-	+	-	+	-
COG0248	-	-	+	-	+	+	-	+
COG0249	-	-	+	-	-	+	-	+
COG0250	-	+	+	-	-	+	-	+
COG0251	+	-	+	-	+	+	-	-
COG0252	-	-	-	-	+	+	-	-
COG0253	-	-	-	-	+	+	-	-
COG0255	-	+	+	+	-	+	-	-
COG0256	-	+	+	+	-	+	-	+
COG0257	-	-	+	-	-	-	-	-
COG0258	-	+	+	-	-	+	-	+
COG0259	-	-	-	-	-	+	-	-
COG0260	-	-	-	-	+	-	+	-
COG0262	+	-	+	+	+	+	-	-
COG0263	-	-	+	-	-	+	-	-
COG0264	+	-	-	+	-	+	-	+
COG0265	+	-	+	-	+	+	-	-
COG0266	-	-	+	-	-	+	-	+
COG0267	-	-	+	-	-	-	-	-
COG0268	-	-	+	+	-	-	-	-
COG0269	+	-	-	-	+	+	-	-
COG0270	-	-	-	-	-	+	-	+
COG0271	-	-	-	-	+	+	-	-
COG0272	+	-	-	-	-	+	-	+
COG0274	+	-	+	-	-	+	-	-
COG0275	-	-	+	-	-	+	-	+
COG0276	-	-	+	-	-	+	-	-
COG0277	+	-	+	-	+	+	-	-
COG0278	-	-	-	-	-	+	-	-
COG0279	+	-	-	-	-	+	-	-
COG0280	-	-	-	-	+	+	+	-
COG0281	+	-	+	-	+	+	-	+
COG0282	-	-	-	-	-	+	-	+
COG0283	+	-	-	-	+	+	-	+
COG0284	+	-	+	-	+	+	-	-
COG0285	-	-	+	-	+	+	+	-
COG0286	-	-	-	-	-	+	-	+
COG0287	+	-	+	-	+	+	-	+
COG0288	+	-	-	-	-	-	-	-
COG0289	-	-	-	-	+	+	+	+
COG0290	-	-	-	-	-	+	-	+
COG0291	-	-	+	-	-	-	-	-
COG0293	-	-	-	-	-	+	-	+
COG0294	-	-	+	-	+	+	+	-
COG0295	+	-	+	-	-	-	+	-
COG0296	+	-	-	-	-	+	-	-
COG0297	+	-	-	-	-	+	-	-
COG0298	-	-	-	-	-	+	-	-
COG0299	-	-	+	-	+	+	-	-
COG0300	-	-	-	-	+	-	-	-
COG0301	-	-	+	-	-	+	-	+
COG0302	-	-	-	-	+	+	-	-
COG0303	+	-	-	-	+	+	+	-
COG0304	-	-	+	-	+	+	-	-
COG0306	-	-	+	-	-	-	-	-
COG0307	-	-	+	-	+	+	-	-
COG0308	-	-	-	-	-	+	+	-
COG0309	-	-	-	-	+	+	-	-
COG0310	-	-	-	-	-	-	+	-
COG0311	-	-	-	-	-	+	-	+
COG0312	-	-	-	-	+	-	+	-
COG0313	-	-	-	-	-	+	-	-
COG0314	-	-	-	-	-	+	-	-
COG0315	-	-	+	-	-	+	+	-
COG0316	-	-	-	-	-	+	-	-
COG0317	+	-	-	-	-	-	-	-
COG0318	+	-	+	-	+	+	-	-
COG0319	+	-	-	-	+	+	-	-
COG0320	-	-	+	-	-	-	-	-
COG0321	-	-	-	-	-	+	-	+
COG0322	+	-	-	-	-	+	-	-
COG0323	-	-	+	-	-	+	-	+
COG0324	-	-	+	-	-	-	-	-
COG0325	-	-	+	-	+	-	-	-
COG0326	-	-	-	-	-	+	-	+
COG0327	-	-	+	-	-	-	+	-
COG0328	+	-	+	-	+	+	-	+
COG0329	-	-	+	-	+	+	-	-
COG0330	-	-	+	-	-	-	-	-
COG0331	-	-	+	-	+	+	-	-
COG0332	-	-	-	-	+	+	-	-
COG0333	-	-	+	-	-	-	-	-
COG0334	-	-	+	-	+	+	-	+
COG0335	-	-	+	-	-	-	-	-
COG0336	+	-	-	-	+	+	-	-
COG0337	-	-	+	-	+	+	-	-
COG0339	-	-	+	-	-	+	-	-
COG0340	-	-	+	+	+	+	-	+
COG0343	-	-	+	-	-	-	-	-
COG0344	-	-	-	-	+	-	-	-
COG0345	-	-	+	-	+	+	-	+
COG0346	+	-	+	-	+	+	-	-
COG0347	-	-	-	-	-	+	-	-
COG0349	+	-	-	-	-	+	-	+
COG0350	-	-	+	-	-	+	-	-
COG0351	-	-	+	-	+	+	-	-
COG0352	+	-	+	+	+	+	-	-
COG0353	+	-	+	-	+	-	-	-
COG0354	-	-	-	-	-	+	-	-
COG0355	+	-	+	+	-	+	-	-
COG0356	-	-	+	-	-	+	-	-
COG0357	-	-	-	-	-	+	-	+
COG0358	+	-	+	-	-	-	-	-
COG0359	+	-	-	-	-	-	-	-
COG0360	-	-	+	+	-	+	-	-
COG0361	+	+	+	-	-	+	-	+
COG0363	+	-	+	-	-	-	-	-
COG0364	-	-	+	-	-	+	-	+
COG0365	-	-	+	-	+	-	+	-
COG0366	+	-	-	-	-	+	-	-
COG0367	+	-	-	-	+	+	-	+
COG0369	+	-	-	-	+	+	-	-
COG0371	-	-	-	-	-	+	+	-
COG0372	-	-	+	-	+	+	-	-
COG0373	-	-	+	-	-	+	+	+
COG0377	-	-	+	-	-	-	-	-
COG0378	+	-	-	-	-	-	+	-
COG0379	-	-	-	-	+	-	-	-
COG0380	+	-	-	-	-	+	-	-
COG0381	+	-	-	-	-	+	-	-
COG0382	-	-	+	-	+	-	+	-
COG0383	-	-	-	-	-	-	+	-
COG0384	+	-	-	-	+	+	-	-
COG0386	-	-	-	-	-	+	-	-
COG0388	+	-	+	-	+	+	-	-
COG0389	+	-	+	-	-	-	+	-
COG0390	+	-	-	-	-	-	-	-
COG0391	-	-	+	-	-	-	+	-
COG0392	+	-	-	-	-	-	-	-
COG0393	-	-	+	-	-	-	-	-
COG0394	+	-	+	-	+	+	-	-
COG0395	-	-	-	-	+	-	-	-
COG0396	+	-	+	-	-	-	-	-
COG0398	+	-	-	-	+	-	-	-
COG0399	+	-	+	-	+	+	-	-
COG0400	-	-	-	-	-	+	-	-
COG0402	+	-	+	-	-	+	+	+
COG0403	-	-	+	-	-	-	-	-
COG0404	-	-	+	-	-	+	-	-
COG0405	+	-	-	-	-	+	-	-
COG0406	+	-	-	-	+	+	-	+
COG0407	-	-	+	-	-	+	-	-
COG0409	-	-	-	-	+	-	-	-
COG0410	+	-	-	-	-	+	-	+
COG0411	+	-	-	-	+	+	-	+
COG0412	-	-	-	-	+	-	-	-
COG0413	-	-	+	-	+	+	-	-
COG0414	-	-	+	-	+	+	-	+
COG0415	-	-	-	+	-	-	-	-
COG0416	-	-	-	-	+	+	-	-
COG0417	+	-	-	-	-	+	-	+
COG0418	+	-	-	-	+	+	-	+
COG0419	-	-	+	-	-	+	-	+
COG0420	-	-	+	-	-	+	-	-
COG0421	+	-	+	-	-	+	+	+
COG0422	-	-	+	-	+	-	-	-
COG0423	+	-	-	-	+	+	+	+
COG0424	+	-	+	-	-	+	-	-
COG0425	+	-	-	-	-	+	-	-
COG0426	+	-	-	-	-	+	-	+
COG0427	+	-	-	-	-	-	-	-
COG0428	-	-	+	-	-	-	-	-
COG0430	-	-	-	-	-	+	-	-
COG0431	+	-	-	-	+	+	+	-
COG0432	-	-	+	-	+	-	-	-
COG0433	+	-	-	-	-	-	-	-
COG0435	-	-	-	-	+	-	-	-
COG0436	+	-	+	-	+	+	-	-
COG0437	-	-	+	-	+	-	+	-
COG0438	+	-	+	-	+	+	+	-
COG0439	+	-	+	-	+	+	-	-
COG0440	+	-	+	-	+	+	-	-
COG0441	+	+	+	+	-	+	-	+
COG0442	+	+	+	-	+	+	+	+
COG0443	+	-	+	-	-	+	-	+
COG0444	+	-	+	-	-	-	-	-
COG0445	-	-	+	-	-	+	-	+
COG0446	+	-	+	-	+	+	-	+
COG0447	-	-	-	-	-	+	-	-
COG0448	+	-	-	-	-	+	-	-
COG0449	+	-	+	+	+	+	-	-
COG0450	+	-	+	-	-	+	-	-
COG0451	+	-	+	-	-	+	-	+
COG0452	+	-	+	-	+	+	+	-
COG0454	+	-	+	-	+	+	+	-
COG0455	-	-	-	-	-	+	-	+
COG0456	+	-	+	-	+	+	-	-
COG0457	+	-	+	-	+	-	-	-
COG0458	+	-	+	-	+	-	-	-
COG0459	+	+	+	+	-	+	+	-
COG0460	+	-	+	-	+	-	-	-
COG0461	+	-	+	-	+	+	+	-
COG0462	+	-	+	+	+	+	+	-
COG0463	+	-	+	+	-	+	-	-
COG0464	+	-	-	-	-	+	-	+
COG0465	+	-	+	-	-	+	-	+
COG0466	+	-	+	-	-	+	+	+
COG0467	+	-	+	-	-	+	+	+
COG0468	+	+	+	+	-	+	-	+
COG0469	+	-	+	+	-	+	-	-
COG0470	+	+	+	-	-	+	-	+
COG0471	+	-	+	-	-	-	-	-
COG0472	+	-	+	-	+	-	-	-
COG0473	-	-	+	-	+	+	-	-
COG0475	+	-	+	-	-	-	-	-
COG0476	-	-	+	-	+	+	-	+
COG0477	+	+	+	-	+	-	+	-
COG0478	-	-	-	-	-	+	-	-
COG0479	+	-	+	-	+	-	-	-
COG0480	+	+	+	+	-	+	+	+
COG0481	+	-	+	-	-	+	-	+
COG0482	-	-	+	-	-	-	-	-
COG0483	+	-	+	-	+	+	-	-
COG0484	-	-	+	+	-	+	-	-
COG0486	-	-	+	-	-	+	-	+
COG0488	+	-	-	-	-	-	-	-
COG0489	-	-	+	-	-	-	-	-
COG0491	+	-	+	-	+	+	+	+
COG0492	+	+	+	-	-	+	+	+
COG0493	+	-	+	-	+	+	-	+
COG0494	+	-	+	+	+	+	+	-
COG0495	+	+	+	-	-	+	-	+
COG0496	-	-	+	-	-	-	-	-
COG0498	+	-	+	-	+	+	-	-
COG0499	-	-	+	-	-	+	-	+
COG0500	+	-	+	-	+	+	-	+
COG0501	-	-	+	-	-	-	-	-
COG0502	-	-	+	-	+	+	-	-
COG0503	+	-	+	-	-	+	+	-
COG0504	+	-	+	-	+	+	-	+
COG0505	+	-	+	-	+	+	-	+
COG0506	-	-	-	-	-	+	-	-
COG0507	-	-	-	-	-	+	-	+
COG0508	+	-	+	-	+	+	-	+
COG0509	-	-	+	-	-	+	-	-
COG0510	+	-	-	-	-	+	-	-
COG0511	-	-	+	-	+	+	-	-
COG0512	+	-	+	-	+	-	-	-
COG0513	+	-	+	-	-	+	-	+
COG0514	+	-	-	-	-	+	+	+
COG0515	+	-	+	+	-	+	-	-
COG0516	+	-	+	-	+	+	-	-
COG0517	+	-	+	-	+	+	+	-
COG0518	+	-	+	+	+	+	-	+
COG0519	+	-	+	+	+	+	-	+
COG0520	-	-	+	-	-	+	-	-
COG0521	-	-	-	-	-	+	-	-
COG0522	+	+	+	+	-	-	-	-
COG0523	+	-	-	-	-	+	-	+
COG0524	-	-	-	-	-	+	-	-
COG0525	+	+	+	-	-	+	-	+
COG0526	+	+	+	-	+	+	+	+
COG0527	+	-	+	-	+	-	+	-
COG0528	-	-	+	-	+	+	-	-
COG0529	+	-	+	-	+	+	-	+
COG0530	-	-	+	-	-	-	+	-
COG0531	+	+	+	-	-	-	+	-
COG0532	+	+	+	+	-	+	-	+
COG0533	+	+	+	-	-	-	+	-
COG0534	-	-	+	-	+	-	-	-
COG0535	+	-	-	-	-	-	-	-
COG0536	-	-	+	-	-	+	-	+
COG0537	+	-	+	+	-	+	-	-
COG0538	+	-	+	-	-	+	-	-
COG0539	+	-	+	-	+	+	-	+
COG0540	+	-	+	-	+	+	-	-
COG0541	+	+	+	+	+	+	+	+
COG0542	+	-	+	-	-	+	-	+
COG0543	+	-	+	-	-	+	-	-
COG0544	-	-	+	-	-	+	-	+
COG0545	-	-	-	+	-	+	-	+
COG0546	+	-	+	-	+	+	-	+
COG0547	+	-	+	-	+	-	-	-
COG0548	+	-	-	-	+	-	-	-
COG0549	+	-	-	-	-	+	-	-
COG0550	+	+	+	+	-	+	-	-
COG0551	+	+	+	+	-	+	-	-
COG0552	+	+	+	-	-	+	+	+
COG0553	+	-	+	-	+	+	-	+
COG0554	-	-	+	-	-	+	-	+
COG0555	+	-	+	-	-	-	-	-
COG0556	+	-	+	-	-	+	-	+
COG0557	+	-	+	-	-	+	-	+
COG0558	-	-	+	-	+	-	+	-
COG0559	+	-	-	-	-	-	-	-
COG0560	+	-	-	-	+	+	-	+
COG0561	+	-	+	-	+	+	-	+
COG0563	+	-	+	-	+	+	-	+
COG0564	+	-	+	-	+	-	-	-
COG0565	-	-	-	-	+	-	+	-
COG0566	-	-	+	-	-	+	-	-
COG0567	-	-	-	-	+	-	-	-
COG0568	-	-	-	-	-	+	-	-
COG0569	-	-	+	-	-	+	+	+
COG0571	+	-	+	-	-	-	-	+
COG0572	+	-	+	-	-	+	-	+
COG0573	-	-	+	-	-	-	-	-
COG0574	+	-	+	-	+	+	-	-
COG0575	-	+	+	-	+	-	-	-
COG0576	-	-	+	-	+	-	-	-
COG0577	+	-	-	-	-	-	+	-
COG0579	-	-	+	-	-	-	-	-
COG0581	-	-	+	-	-	-	-	-
COG0582	+	-	+	-	-	-	+	-
COG0583	+	-	-	-	+	-	+	-
COG0584	-	-	+	-	-	+	-	-
COG0587	+	-	-	-	-	-	-	-
COG0588	+	-	-	-	+	-	-	-
COG0589	+	-	+	-	-	+	+	+
COG0590	+	-	+	-	+	-	-	-
COG0591	-	-	+	-	-	-	-	-
COG0592	-	+	+	-	-	+	-	+
COG0593	-	-	-	-	-	+	-	+
COG0594	-	-	-	-	-	+	-	+
COG0595	+	-	-	-	-	+	-	+
COG0596	+	-	+	-	+	+	+	-
COG0597	-	-	+	-	-	-	-	-
COG0598	-	-	+	-	-	+	-	-
COG0600	+	-	-	-	-	-	-	-
COG0601	+	-	+	-	-	-	-	-
COG0602	-	-	-	-	+	-	-	-
COG0603	-	+	+	-	-	+	-	+
COG0604	+	-	-	-	+	+	-	+
COG0605	-	-	+	-	-	+	-	-
COG0606	+	-	-	-	-	-	-	-
COG0607	+	-	+	-	-	+	-	-
COG0608	+	-	+	-	-	-	-	-
COG0609	+	-	+	-	-	-	+	-
COG0610	+	-	-	-	-	-	-	-
COG0611	-	-	-	-	+	+	-	-
COG0612	+	-	+	-	+	-	-	-
COG0613	+	-	-	-	+	+	-	-
COG0614	+	-	-	-	-	+	+	-
COG0615	-	-	-	-	+	+	-	+
COG0616	+	-	+	-	+	-	-	-
COG0617	+	+	+	-	+	+	-	-
COG0618	+	-	+	-	+	+	-	-
COG0619	+	-	-	-	-	-	+	-
COG0620	-	-	+	-	-	+	-	-
COG0621	-	-	+	-	-	-	-	-
COG0622	+	-	-	-	-	+	-	-
COG0623	-	-	+	-	+	+	-	+
COG0624	+	-	+	-	+	+	-	-
COG0625	-	-	-	-	-	+	-	-
COG0626	-	-	+	-	+	+	-	-
COG0627	-	-	-	+	-	+	-	-
COG0628	-	-	+	-	+	-	+	-
COG0629	-	-	+	-	-	+	-	+
COG0630	-	-	-	-	-	+	+	+
COG0631	+	-	+	-	-	-	-	-
COG0632	+	-	-	+	-	+	-	+
COG0633	-	-	+	-	-	+	-	-
COG0634	+	-	-	-	+	+	-	-
COG0635	-	-	-	-	-	+	-	-
COG0636	-	+	+	-	-	+	-	-
COG0637	+	-	+	-	+	+	-	+
COG0638	-	-	+	-	-	+	-	-
COG0639	+	-	+	+	-	+	-	-
COG0640	+	-	+	-	+	+	-	-
COG0642	+	-	+	-	-	+	+	+
COG0643	-	-	-	+	-	+	+	+
COG0644	+	-	+	-	-	+	-	+
COG0645	-	-	-	-	+	-	-	-
COG0646	-	-	-	-	+	+	-	-
COG0647	-	-	+	-	+	+	-	+
COG0648	-	-	+	-	-	+	-	-
COG0649	-	-	+	-	-	-	-	-
COG0652	-	-	+	-	-	+	-	-
COG0653	+	-	-	-	-	+	-	+
COG0654	+	-	-	-	-	+	-	+
COG0655	-	-	-	-	-	+	-	-
COG0656	-	-	+	-	-	+	-	-
COG0657	+	-	-	-	-	+	-	-
COG0658	+	-	-	-	+	-	+	-
COG0659	-	-	+	-	-	-	-	-
COG0662	+	-	-	-	+	+	-	-
COG0663	+	-	-	-	+	+	-	-
COG0664	+	-	+	-	-	+	-	-
COG0665	+	-	+	-	-	+	-	+
COG0666	+	-	-	-	-	+	+	+
COG0667	-	-	+	-	+	+	+	-
COG0668	-	-	+	-	-	+	+	-
COG0669	-	-	-	-	+	+	-	+
COG0671	-	-	+	-	+	-	-	-
COG0672	-	-	-	-	+	-	-	-
COG0673	+	-	+	-	+	+	-	+
COG0674	-	-	+	-	+	+	-	-
COG0675	-	-	+	-	+	-	-	-
COG0676	-	-	-	-	+	-	+	-
COG0678	-	-	-	-	-	+	-	-
COG0680	-	-	-	-	-	+	-	-
COG0681	-	-	+	-	-	+	-	-
COG0683	-	-	-	-	-	+	-	-
COG0684	-	-	-	-	+	+	-	-
COG0685	-	-	+	-	-	+	-	-
COG0687	-	-	-	-	+	+	-	-
COG0688	-	-	+	-	+	-	-	-
COG0689	+	-	-	-	-	+	-	+
COG0692	+	-	-	+	-	+	-	-
COG0693	-	-	+	-	-	+	-	+
COG0694	-	-	-	-	+	+	-	-
COG0695	+	-	+	-	+	+	-	-
COG0696	-	-	-	-	+	-	-	-
COG0697	+	-	+	-	-	-	-	-
COG0698	+	-	-	-	+	-	-	-
COG0699	+	-	-	-	+	+	-	+
COG0702	+	-	-	-	+	+	-	+
COG0703	+	-	+	-	+	+	-	+
COG0704	-	-	+	-	-	-	-	-
COG0705	+	-	+	-	-	-	-	-
COG0706	-	-	+	-	-	-	-	-
COG0707	+	-	-	+	-	+	+	-
COG0708	+	+	+	-	-	-	-	-
COG0709	+	-	+	-	-	+	+	-
COG0710	-	-	-	-	+	-	-	-
COG0712	+	-	+	-	-	-	-	-
COG0714	+	-	+	-	-	-	+	-
COG0715	+	-	-	-	-	-	-	-
COG0716	-	-	-	-	+	+	-	-
COG0717	-	-	-	-	+	-	+	-
COG0719	-	-	+	-	-	+	-	-
COG0720	-	-	-	-	-	+	-	-
COG0721	-	-	+	-	-	-	-	-
COG0722	-	-	-	-	+	-	-	-
COG0723	-	-	+	-	-	+	+	-
COG0724	+	-	-	+	-	+	-	-
COG0725	-	-	-	-	-	+	-	+
COG0726	+	-	+	-	-	+	-	-
COG0728	+	-	-	-	+	-	-	-
COG0729	-	-	+	-	-	-	-	-
COG0730	-	-	+	-	+	-	+	-
COG0732	-	-	-	-	+	-	-	-
COG0735	-	-	-	-	+	+	-	-
COG0736	-	-	-	-	+	-	-	-
COG0737	+	-	+	-	-	+	-	-
COG0738	+	-	-	-	-	-	-	-
COG0739	+	-	-	-	+	+	-	-
COG0740	-	-	-	-	-	+	-	-
COG0741	-	-	+	-	-	+	-	-
COG0742	-	-	-	-	-	+	-	+
COG0743	-	-	-	-	+	+	-	+
COG0744	-	-	-	-	+	+	-	-
COG0745	+	-	-	-	+	+	-	-
COG0746	-	-	-	-	-	+	-	-
COG0747	-	-	+	-	-	+	-	-
COG0748	-	-	-	-	-	+	-	-
COG0749	+	-	+	-	-	+	-	+
COG0750	-	-	+	-	-	+	+	-
COG0751	-	-	-	-	+	-	+	-
COG0752	-	-	-	-	+	+	+	+
COG0753	-	-	-	-	-	+	-	+
COG0754	-	-	-	-	-	+	-	-
COG0755	-	-	-	-	-	-	+	-
COG0756	+	-	+	-	-	-	-	-
COG0757	+	-	-	-	+	-	-	-
COG0758	+	-	-	-	+	-	-	-
COG0760	-	-	+	-	-	+	+	+
COG0761	+	-	-	-	+	-	-	-
COG0763	+	-	-	-	-	-	-	-
COG0764	+	-	-	+	+	+	-	-
COG0765	+	-	-	-	+	-	-	-
COG0766	-	-	-	-	+	+	-	-
COG0768	-	-	-	-	+	+	-	-
COG0769	-	-	+	-	+	+	-	-
COG0770	-	-	-	-	+	+	-	-
COG0771	+	-	-	-	+	+	-	-
COG0772	-	-	-	-	+	-	-	-
COG0773	+	-	+	-	+	+	-	-
COG0774	-	+	+	-	-	+	-	+
COG0775	-	-	+	-	-	+	-	-
COG0776	-	-	+	-	+	-	-	-
COG0777	-	-	-	-	+	-	-	-
COG0778	+	-	+	-	-	+	+	-
COG0779	-	-	-	-	-	+	-	-
COG0780	-	-	-	-	+	-	-	-
COG0782	-	-	-	-	-	+	-	+
COG0783	-	-	+	-	-	+	-	-
COG0784	-	-	+	-	-	+	-	-
COG0785	+	-	-	-	-	-	-	-
COG0787	-	-	-	-	+	-	-	-
COG0788	+	-	-	-	+	-	-	-
COG0789	-	-	+	-	-	+	-	-
COG0790	+	-	-	-	-	+	-	-
COG0791	-	-	+	-	-	-	-	-
COG0792	+	-	-	-	-	-	-	-
COG0793	-	-	-	-	-	+	-	-
COG0794	+	-	+	-	+	+	-	-
COG0795	-	-	-	-	+	-	-	-
COG0796	+	-	-	-	+	-	-	-
COG0797	-	-	-	-	+	-	-	-
COG0799	-	-	-	-	+	+	-	-
COG0800	+	-	-	-	-	+	-	-
COG0801	-	-	+	-	+	+	+	-
COG0802	+	-	+	-	+	+	-	+
COG0803	-	-	+	-	-	+	-	-
COG0804	+	-	-	-	-	+	-	+
COG0805	-	-	-	-	-	-	+	-
COG0806	-	-	-	-	-	+	-	+
COG0807	-	-	+	-	+	-	-	-
COG0810	-	-	+	-	-	-	-	-
COG0811	+	-	-	-	-	-	-	-
COG0812	-	-	-	-	+	+	-	-
COG0813	-	-	-	-	-	+	-	-
COG0815	+	-	-	-	-	-	-	-
COG0816	-	-	-	-	-	+	-	+
COG0817	-	-	-	-	-	+	-	+
COG0818	+	-	-	-	+	-	-	-
COG0819	-	-	-	-	+	+	-	-
COG0821	-	-	-	-	+	-	-	-
COG0822	-	-	+	-	-	-	-	-
COG0823	-	-	+	-	-	+	-	-
COG0824	+	-	+	-	-	+	+	-
COG0825	-	-	-	-	+	-	-	-
COG0827	+	-	-	-	-	+	-	+
COG0831	+	-	-	-	-	-	-	-
COG0832	+	-	-	-	-	-	-	-
COG0834	-	-	+	-	+	+	-	-
COG0835	-	-	-	-	-	+	-	-
COG0836	+	-	-	-	+	+	-	-
COG0837	+	-	-	-	-	+	-	+
COG0838	+	-	-	-	-	-	-	-
COG0840	+	-	-	-	-	+	-	-
COG0841	+	-	-	-	-	-	-	-
COG0842	+	-	+	-	-	-	+	-
COG0843	-	-	-	-	-	+	+	-
COG0845	+	-	-	-	+	-	-	-
COG0846	-	-	+	-	-	+	-	-
COG0847	+	-	+	-	-	+	-	+
COG0848	-	-	-	-	+	-	-	-
COG0849	-	-	-	-	-	+	-	+
COG0850	-	-	-	-	-	+	-	-
COG0852	-	-	+	-	-	-	-	-
COG0854	-	-	-	-	+	+	-	-
COG0856	+	-	-	-	-	-	-	-
COG0857	-	-	-	-	-	-	+	-
COG0858	+	-	-	+	-	+	-	-
COG0859	+	-	-	-	-	+	-	-
COG0860	-	-	-	-	-	+	-	-
COG0861	+	-	+	-	+	+	-	-
COG0864	-	-	-	-	-	+	-	-
COG1001	+	-	-	-	-	-	-	-
COG1003	-	-	+	-	-	+	-	-
COG1004	+	-	-	-	+	+	-	+
COG1009	-	-	-	-	-	-	+	-
COG1011	+	-	+	-	-	+	-	+
COG1012	-	-	+	-	-	+	-	-
COG1013	-	-	+	-	+	+	-	-
COG1014	-	-	+	-	+	+	-	-
COG1017	-	-	-	-	-	+	-	-
COG1018	-	-	-	-	-	+	-	-
COG1019	-	-	-	-	+	-	-	-
COG1020	+	-	-	-	+	-	-	-
COG1021	-	-	-	-	-	+	-	-
COG1022	+	-	-	-	+	-	-	-
COG1024	-	-	+	-	-	+	+	-
COG1025	-	-	-	-	-	+	-	-
COG1026	+	-	-	-	-	+	-	-
COG1027	+	-	-	-	+	-	+	-
COG1028	+	-	+	-	+	+	-	+
COG1031	+	-	-	-	-	-	-	-
COG1032	+	-	-	-	-	-	+	-
COG1033	-	-	-	-	+	-	-	-
COG1034	+	-	+	-	-	-	-	-
COG1035	+	-	-	-	-	-	+	-
COG1036	+	-	-	-	-	-	-	-
COG1038	-	-	-	-	+	-	-	-
COG1039	+	-	-	-	-	-	-	-
COG1040	+	-	-	-	+	-	-	-
COG1042	+	-	-	-	+	+	-	+
COG1043	+	-	-	+	-	+	-	-
COG1044	+	-	-	-	-	-	-	-
COG1045	+	-	-	-	+	+	-	-
COG1048	-	-	+	-	+	-	-	-
COG1049	-	-	-	-	+	-	-	-
COG1051	-	-	-	-	+	+	+	-
COG1052	+	-	+	-	+	+	-	+
COG1053	-	-	+	-	+	+	-	+
COG1056	+	-	-	-	+	+	-	+
COG1057	-	-	+	-	+	+	-	+
COG1058	-	-	-	-	+	-	-	-
COG1060	-	-	+	-	+	-	+	-
COG1061	+	-	-	-	-	+	-	+
COG1062	+	-	-	-	-	-	-	-
COG1063	-	-	+	-	-	+	-	+
COG1064	+	-	-	-	-	+	-	+
COG1067	+	-	-	-	-	+	+	+
COG1071	-	-	-	+	+	+	-	-
COG1072	-	-	-	-	+	+	-	+
COG1073	+	-	+	-	+	+	+	-
COG1075	-	-	-	-	-	+	-	-
COG1076	-	-	-	-	-	+	-	-
COG1077	-	-	+	-	-	+	-	+
COG1078	-	-	-	-	+	-	-	-
COG1080	-	-	-	-	-	+	-	-
COG1082	-	-	-	-	-	+	-	-
COG1083	+	-	-	-	-	+	-	-
COG1085	+	+	+	-	-	+	+	-
COG1087	+	-	+	-	-	+	-	+
COG1088	+	-	-	-	-	+	-	+
COG1089	+	-	-	-	-	+	-	+
COG1090	+	-	-	-	-	-	-	-
COG1091	+	-	-	-	-	+	-	+
COG1092	-	-	-	-	-	+	+	+
COG1093	+	-	-	-	-	+	-	+
COG1095	+	-	-	-	-	+	-	+
COG1096	+	-	-	-	-	+	-	+
COG1097	+	-	-	-	-	+	-	+
COG1098	+	-	-	-	-	-	-	-
COG1100	+	-	-	-	-	+	-	+
COG1102	-	-	-	-	+	-	-	-
COG1103	-	-	-	-	-	+	-	-
COG1104	+	-	+	-	-	+	-	-
COG1105	-	-	-	-	-	+	-	-
COG1107	+	-	-	-	-	-	-	-
COG1108	-	-	+	-	+	-	-	-
COG1109	+	+	+	-	+	-	-	-
COG1110	+	-	-	-	-	+	+	+
COG1111	+	-	-	-	-	+	-	+
COG1112	+	-	+	-	-	+	-	-
COG1113	-	-	+	-	-	-	-	-
COG1115	-	-	-	-	+	-	-	-
COG1116	+	-	-	-	-	-	-	-
COG1117	+	-	+	-	-	-	-	-
COG1118	+	-	-	-	-	-	-	-
COG1119	+	-	-	-	-	-	+	-
COG1120	+	-	-	-	-	-	-	-
COG1121	+	-	+	-	+	-	-	-
COG1122	+	-	-	-	-	-	-	-
COG1123	+	-	+	-	-	-	-	-
COG1124	+	-	+	-	-	-	-	-
COG1125	+	-	-	-	-	-	-	-
COG1126	+	-	-	-	-	-	-	-
COG1127	+	-	-	-	-	-	-	-
COG1129	+	-	-	-	-	-	-	-
COG1131	+	-	+	-	+	+	-	+
COG1132	+	-	+	-	+	+	+	+
COG1134	+	-	-	-	-	-	-	-
COG1135	+	-	+	-	+	+	-	-
COG1136	+	-	+	-	-	+	+	+
COG1137	+	-	-	-	-	-	-	-
COG1140	-	-	-	-	+	-	+	-
COG1141	-	-	-	-	-	+	-	-
COG1142	+	-	-	-	-	-	-	-
COG1143	-	-	+	-	-	-	+	-
COG1144	-	-	-	-	+	-	-	-
COG1145	+	-	+	-	-	+	+	-
COG1146	+	-	-	-	+	+	-	+
COG1148	+	-	-	-	-	-	-	-
COG1154	-	-	-	-	+	-	-	-
COG1155	+	-	-	-	-	-	-	-
COG1156	+	-	-	-	-	-	-	-
COG1157	+	-	+	-	-	-	-	-
COG1158	+	-	-	-	-	+	-	+
COG1159	+	-	-	-	-	+	-	+
COG1160	+	-	-	-	+	+	-	+
COG1161	+	-	-	-	-	+	+	+
COG1162	-	-	-	-	+	+	+	+
COG1163	-	-	-	-	-	-	+	-
COG1167	-	-	-	-	+	+	-	-
COG1168	-	-	-	-	+	+	-	-
COG1169	-	-	-	-	-	+	-	-
COG1171	+	-	+	-	+	+	-	-
COG1172	+	-	-	-	-	-	-	-
COG1173	+	-	+	-	-	-	+	-
COG1174	+	-	-	-	-	-	-	-
COG1175	-	-	-	-	+	-	-	-
COG1176	+	-	+	-	-	-	-	-
COG1177	+	-	+	-	+	-	-	-
COG1178	+	-	-	-	-	-	-	-
COG1180	-	-	-	-	+	-	-	-
COG1181	+	-	+	+	+	+	-	-
COG1182	-	-	-	-	-	+	-	-
COG1183	-	-	+	-	+	-	-	-
COG1185	+	-	+	-	-	+	-	+
COG1186	-	-	+	-	-	-	-	-
COG1187	+	-	+	-	-	+	-	+
COG1188	+	-	-	+	-	+	-	+
COG1189	+	-	-	-	-	-	-	-
COG1190	+	-	+	-	-	+	-	+
COG1191	-	-	-	-	+	-	-	-
COG1192	-	-	+	-	+	-	-	-
COG1194	+	-	-	-	-	+	-	-
COG1196	-	-	+	-	-	+	-	+
COG1197	+	-	-	-	-	+	-	+
COG1198	+	-	-	-	-	-	-	-
COG1199	+	+	+	-	-	-	-	-
COG1200	+	-	-	-	-	+	-	+
COG1201	+	-	-	-	-	-	+	-
COG1202	+	-	-	-	-	-	-	-
COG1203	+	-	-	-	-	-	-	-
COG1204	+	-	-	-	+	+	-	-
COG1205	+	-	-	-	-	-	-	-
COG1207	+	-	-	-	+	+	-	-
COG1208	+	-	+	-	+	+	-	-
COG1209	+	-	-	-	+	+	+	-
COG1210	+	-	-	-	-	-	-	-
COG1211	-	-	-	-	+	+	-	-
COG1212	-	-	-	-	-	+	-	-
COG1213	+	-	-	-	+	-	+	-
COG1214	+	-	-	-	-	+	-	+
COG1215	+	-	-	-	-	-	+	-
COG1216	+	-	-	-	+	-	-	-
COG1217	+	-	-	-	-	-	-	-
COG1218	-	-	-	-	+	-	-	-
COG1219	+	-	+	-	-	+	-	+
COG1220	+	-	-	-	-	+	-	+
COG1221	+	-	-	-	-	+	-	-
COG1222	+	-	-	-	-	-	-	-
COG1223	+	-	-	-	-	-	-	-
COG1224	-	-	-	-	-	+	-	+
COG1225	+	-	+	-	-	+	+	-
COG1226	+	-	+	-	-	+	-	+
COG1227	+	-	-	-	-	-	-	-
COG1228	+	-	-	-	+	+	-	+
COG1229	-	-	-	-	-	-	+	-
COG1230	-	-	+	-	-	-	+	-
COG1232	+	-	-	-	-	+	+	+
COG1234	+	-	+	-	-	+	-	+
COG1235	+	-	-	-	-	+	+	+
COG1236	+	-	-	-	+	+	+	+
COG1237	+	-	-	-	-	-	-	-
COG1239	+	-	-	-	-	+	-	+
COG1241	-	-	-	-	-	+	-	+
COG1242	-	-	-	-	-	-	+	-
COG1243	+	-	-	-	-	-	-	-
COG1245	+	-	-	-	-	-	-	-
COG1246	+	-	-	-	+	-	-	-
COG1247	+	-	-	-	-	+	-	-
COG1249	+	-	+	+	+	+	-	+
COG1250	-	-	-	-	-	+	+	+
COG1251	+	-	+	-	-	-	-	-
COG1252	+	-	-	-	-	-	-	-
COG1253	+	-	+	-	+	+	-	-
COG1257	-	-	-	-	-	+	+	-
COG1260	+	-	+	-	-	+	-	+
COG1262	+	-	-	-	-	-	-	-
COG1263	-	-	-	-	-	+	-	-
COG1264	-	-	-	-	-	+	-	-
COG1266	-	-	+	-	-	-	-	-
COG1267	-	-	-	-	+	-	-	-
COG1268	-	-	+	-	+	-	-	-
COG1271	-	-	+	-	-	-	-	-
COG1274	+	-	-	-	-	-	-	-
COG1278	+	-	+	-	-	+	-	+
COG1280	-	-	+	-	-	-	-	-
COG1282	+	-	-	-	-	+	-	-
COG1285	+	-	-	-	-	-	-	-
COG1286	-	-	-	-	+	-	-	-
COG1287	+	-	-	-	-	-	-	-
COG1289	-	-	+	-	-	-	-	-
COG1290	-	-	+	-	-	+	-	-
COG1292	+	-	+	-	-	-	-	-
COG1293	-	-	+	-	-	-	-	-
COG1294	-	-	-	-	-	-	+	-
COG1299	-	-	-	-	-	+	-	-
COG1301	-	-	+	-	+	-	-	-
COG1303	-	-	-	-	-	+	-	-
COG1304	-	-	+	-	+	+	+	-
COG1309	-	-	+	-	-	+	+	-
COG1310	-	-	-	-	-	+	-	-
COG1311	+	-	-	-	-	-	-	-
COG1312	-	-	-	-	-	+	-	-
COG1314	-	-	-	-	+	-	-	-
COG1319	+	-	-	-	-	-	-	-
COG1321	-	-	+	-	-	+	-	-
COG1322	-	-	-	-	+	-	-	-
COG1324	-	-	-	-	-	+	-	-
COG1325	-	-	-	-	-	-	-	+
COG1328	-	-	-	-	+	-	+	-
COG1335	+	-	+	-	-	+	-	-
COG1339	-	-	-	-	-	+	-	-
COG1343	-	-	-	-	-	+	-	-
COG1344	-	-	-	-	-	+	-	-
COG1348	-	-	-	-	-	+	+	+
COG1349	-	-	-	-	+	-	-	-
COG1350	+	-	-	-	+	-	-	-
COG1351	-	-	+	-	-	-	+	-
COG1354	-	-	+	-	+	-	-	-
COG1355	-	-	+	-	-	-	-	-
COG1357	+	-	+	-	-	-	-	-
COG1358	+	-	-	+	-	+	-	-
COG1359	+	-	-	-	-	+	-	-
COG1363	-	-	+	-	-	+	-	-
COG1364	-	-	-	-	+	-	-	-
COG1365	+	-	-	-	-	-	-	-
COG1366	-	-	+	-	-	-	-	-
COG1369	-	-	-	-	-	+	-	-
COG1372	+	-	-	-	+	+	+	+
COG1374	-	-	-	-	-	+	-	+
COG1376	-	-	-	-	-	+	-	-
COG1377	-	-	-	-	+	-	-	-
COG1381	-	-	-	-	-	+	-	+
COG1383	-	-	-	-	-	+	-	-
COG1384	-	-	-	-	-	+	-	+
COG1385	-	-	-	-	+	+	-	-
COG1386	-	-	-	-	-	+	-	-
COG1387	-	-	+	-	+	+	-	-
COG1388	+	-	-	-	-	-	-	-
COG1390	-	-	-	-	-	+	+	-
COG1391	+	-	-	-	-	+	-	-
COG1393	+	-	-	-	-	+	-	-
COG1396	-	-	-	-	+	+	+	-
COG1397	-	-	-	-	+	-	+	-
COG1401	+	-	+	-	-	-	+	-
COG1403	+	-	-	-	-	-	-	-
COG1404	+	-	+	-	-	+	-	-
COG1409	-	-	-	-	-	+	-	-
COG1410	-	-	-	-	+	+	-	-
COG1411	+	-	-	-	-	-	-	-
COG1412	-	-	-	+	-	+	-	+
COG1413	-	-	-	-	-	+	-	-
COG1414	-	-	-	-	-	+	-	-
COG1418	+	-	+	-	-	-	-	-
COG1419	+	-	-	-	-	-	-	-
COG1420	-	-	-	-	-	+	-	-
COG1424	-	-	-	-	+	-	-	-
COG1427	-	-	-	-	-	+	+	-
COG1428	+	-	-	-	-	+	-	+
COG1431	-	-	-	-	-	+	-	+
COG1432	+	-	+	-	-	-	-	-
COG1433	-	-	-	-	-	+	-	-
COG1435	+	-	-	-	+	+	-	+
COG1440	-	-	-	-	-	+	-	-
COG1441	-	-	-	-	-	+	+	-
COG1442	+	-	-	-	-	-	-	-
COG1443	-	-	-	-	+	+	+	-
COG1444	+	-	-	-	-	-	-	-
COG1445	-	-	-	-	-	+	-	-
COG1446	+	-	-	-	-	+	-	-
COG1448	-	-	-	+	+	+	-	-
COG1454	-	-	+	-	-	+	-	-
COG1459	-	-	-	-	+	-	-	-
COG1461	+	-	-	-	-	-	-	-
COG1463	-	-	-	-	+	-	-	-
COG1464	-	-	-	-	+	+	-	-
COG1465	-	-	-	-	+	-	-	-
COG1469	-	-	-	-	+	-	-	-
COG1471	+	-	-	-	-	-	-	-
COG1472	+	-	+	-	-	+	-	-
COG1473	+	-	-	-	-	+	-	-
COG1474	+	-	-	-	-	+	-	+
COG1475	+	-	+	-	+	+	-	-
COG1476	-	-	-	-	-	+	-	-
COG1477	-	-	-	-	-	+	-	-
COG1482	+	-	-	-	-	+	-	-
COG1484	-	-	+	-	-	-	-	-
COG1485	+	-	-	-	-	-	-	-
COG1486	-	-	-	-	-	+	+	+
COG1487	+	-	-	-	+	+	-	+
COG1488	-	-	+	-	+	+	-	-
COG1489	+	-	+	-	-	-	-	-
COG1490	+	-	-	-	-	-	-	-
COG1492	+	-	-	-	-	-	-	-
COG1493	-	-	-	-	+	-	-	-
COG1494	-	-	-	-	+	+	-	-
COG1500	-	-	-	-	-	+	-	+
COG1501	-	-	-	-	-	+	-	-
COG1502	+	-	+	-	+	-	-	-
COG1503	-	-	-	-	-	+	-	+
COG1505	-	-	-	-	-	+	+	-
COG1506	+	-	-	-	-	+	+	+
COG1510	-	-	-	-	-	+	-	-
COG1513	-	-	-	-	-	+	-	-
COG1516	-	-	-	-	-	+	-	-
COG1519	+	-	-	-	-	-	-	-
COG1520	-	-	-	-	+	-	-	-
COG1521	-	-	-	-	+	+	-	+
COG1522	-	-	-	-	+	+	+	-
COG1523	-	-	-	-	+	-	-	-
COG1524	-	-	-	-	+	-	-	-
COG1525	+	-	+	-	-	+	-	-
COG1526	-	-	-	-	+	-	-	-
COG1528	-	-	-	-	-	+	+	-
COG1529	-	-	-	-	-	+	-	-
COG1530	+	-	-	-	-	+	-	+
COG1534	-	-	-	-	-	+	-	-
COG1536	-	-	-	-	-	+	-	-
COG1537	-	-	-	-	-	+	-	+
COG1538	-	-	-	-	+	-	-	-
COG1539	-	-	+	-	+	+	-	-
COG1540	-	-	-	-	-	+	-	-
COG1541	+	-	-	-	-	-	+	-
COG1543	+	-	-	-	-	+	-	-
COG1546	+	-	+	-	-	+	-	-
COG1549	-	-	-	-	-	+	-	+
COG1550	-	-	-	-	-	+	-	-
COG1555	+	-	-	-	-	+	-	-
COG1558	-	-	-	-	+	-	-	-
COG1559	+	-	-	-	+	-	-	-
COG1560	-	-	-	-	+	-	-	-
COG1562	-	-	-	-	+	+	-	-
COG1564	-	-	-	-	-	+	-	-
COG1565	-	-	-	-	+	+	-	+
COG1570	+	-	-	-	-	-	-	-
COG1571	+	-	-	-	-	-	-	-
COG1573	-	-	+	-	-	+	-	-
COG1574	+	-	-	-	+	-	-	-
COG1576	-	-	-	-	-	+	-	-
COG1577	-	-	-	-	+	+	-	+
COG1585	-	-	-	-	-	+	-	-
COG1587	-	-	+	-	-	-	-	-
COG1589	-	-	-	-	+	-	-	-
COG1591	-	-	-	-	-	+	-	-
COG1592	+	-	-	-	-	+	-	-
COG1594	+	-	-	-	-	-	-	-
COG1595	-	-	-	-	-	+	-	-
COG1599	+	-	-	-	-	+	-	+
COG1600	-	-	-	-	+	-	-	-
COG1603	-	-	-	-	-	+	-	-
COG1604	+	-	-	-	-	-	-	-
COG1605	+	-	+	-	+	+	+	+
COG1606	+	-	-	-	+	-	-	-
COG1607	-	-	-	-	-	+	-	-
COG1608	-	-	-	-	+	-	-	-
COG1609	+	-	+	-	+	+	+	-
COG1611	+	-	+	-	+	-	-	-
COG1613	+	-	-	-	-	+	-	-
COG1618	-	-	-	-	-	+	-	+
COG1619	-	-	-	-	-	+	+	+
COG1622	-	-	-	-	-	+	-	-
COG1623	+	-	-	-	-	-	-	-
COG1624	+	-	+	-	-	-	-	-
COG1627	-	-	-	-	+	-	-	-
COG1629	+	-	-	-	-	-	-	-
COG1631	+	-	-	+	-	-	-	-
COG1632	-	-	-	+	-	-	-	-
COG1633	-	-	-	-	-	+	-	-
COG1635	-	-	-	-	-	+	-	+
COG1637	-	-	-	-	-	-	+	-
COG1638	-	-	-	-	+	-	-	-
COG1639	-	-	-	-	+	-	-	-
COG1640	+	-	-	-	-	+	-	-
COG1643	+	-	-	-	+	-	-	+
COG1644	-	-	-	-	-	+	-	-
COG1646	-	-	-	-	-	+	+	-
COG1648	-	-	-	-	-	+	+	+
COG1650	-	-	-	-	-	+	-	-
COG1651	-	-	-	-	-	+	-	-
COG1653	-	-	+	-	-	+	+	-
COG1654	-	-	-	+	-	+	-	+
COG1658	+	-	-	-	+	-	-	-
COG1661	+	-	-	-	+	-	-	-
COG1663	+	-	-	-	-	-	-	-
COG1664	-	-	+	-	-	-	-	-
COG1666	-	-	-	-	-	+	-	-
COG1668	-	-	-	-	-	+	-	-
COG1669	-	-	-	-	-	+	-	-
COG1670	+	-	+	-	+	+	-	-
COG1671	-	-	+	-	-	-	-	-
COG1672	-	-	-	-	-	+	-	+
COG1673	-	-	-	-	-	+	-	-
COG1674	+	-	-	-	-	+	-	-
COG1675	-	-	-	-	-	+	-	-
COG1676	-	-	-	-	-	+	-	-
COG1679	-	-	-	-	+	-	-	-
COG1680	+	-	-	-	+	+	-	-
COG1682	+	-	-	-	-	-	-	-
COG1683	-	-	+	-	-	-	-	-
COG1685	-	-	-	-	+	-	-	-
COG1686	-	-	-	-	-	+	-	-
COG1691	-	-	-	-	+	-	-	-
COG1692	-	-	-	-	-	+	-	-
COG1695	-	-	-	-	-	+	-	-
COG1701	-	-	-	-	+	-	-	-
COG1702	+	-	-	-	-	-	-	-
COG1703	-	-	-	-	-	+	-	+
COG1705	+	-	+	-	-	-	-	-
COG1706	-	-	+	-	-	-	-	-
COG1707	+	-	-	-	-	+	-	-
COG1708	+	-	-	-	-	+	-	-
COG1712	-	-	-	-	+	-	-	-
COG1713	-	-	-	-	+	-	-	-
COG1716	+	-	-	-	-	+	-	-
COG1717	+	-	-	+	-	-	-	-
COG1719	+	-	-	-	-	-	-	-
COG1720	+	-	-	-	-	-	-	-
COG1725	-	-	-	-	-	-	+	-
COG1727	-	-	-	+	-	-	-	-
COG1728	-	-	-	-	+	+	-	-
COG1730	-	-	-	-	-	+	-	-
COG1731	-	-	-	-	+	-	-	-
COG1732	-	-	-	-	-	+	-	-
COG1733	+	-	-	-	-	+	-	-
COG1734	-	-	-	-	-	+	-	-
COG1735	-	-	-	-	-	+	-	+
COG1737	+	-	-	-	+	+	-	-
COG1739	-	-	+	-	+	+	-	+
COG1741	-	-	-	-	-	+	-	-
COG1742	-	+	+	-	-	-	-	-
COG1746	-	-	-	-	-	+	-	-
COG1748	+	-	-	-	-	-	-	-
COG1749	-	-	+	-	-	-	-	-
COG1751	+	-	-	-	-	+	-	-
COG1752	+	-	+	-	-	-	-	-
COG1754	+	-	-	-	-	-	-	-
COG1756	-	-	-	-	-	+	-	-
COG1758	-	-	+	-	-	-	-	-
COG1759	-	-	-	-	+	+	-	-
COG1760	+	-	-	-	+	+	-	-
COG1761	-	-	-	-	-	-	-	+
COG1762	+	-	-	-	-	+	-	-
COG1763	-	-	-	-	-	+	-	+
COG1767	+	-	+	-	-	-	-	-
COG1773	+	-	-	-	-	-	-	-
COG1778	-	-	-	-	-	+	-	+
COG1780	-	-	-	-	+	+	-	-
COG1781	+	-	-	-	+	-	-	-
COG1782	+	-	-	-	-	-	-	-
COG1785	-	-	-	-	-	+	-	-
COG1786	-	-	-	-	+	+	-	-
COG1791	-	-	-	-	-	+	-	-
COG1793	+	-	-	-	-	+	-	+
COG1794	-	-	-	-	+	+	-	-
COG1795	-	-	-	-	-	+	-	+
COG1796	+	-	-	-	-	+	-	-
COG1797	-	-	-	-	+	-	-	-
COG1798	-	-	-	-	-	+	-	-
COG1801	-	-	-	-	-	+	+	-
COG1802	+	-	-	-	+	-	-	-
COG1803	-	-	-	-	-	+	-	-
COG1804	+	-	+	-	-	-	-	-
COG1806	-	-	+	-	-	-	-	-
COG1807	+	-	-	-	-	-	-	-
COG1809	-	-	-	-	-	+	-	-
COG1810	-	-	-	-	+	-	-	-
COG1812	-	-	-	-	+	-	-	-
COG1813	-	-	-	-	-	+	-	-
COG1814	+	-	-	-	+	-	-	-
COG1816	-	-	-	-	+	+	-	+
COG1819	+	-	-	-	-	+	-	-
COG1820	+	-	-	-	-	+	-	+
COG1825	-	-	-	-	-	+	-	-
COG1827	-	-	-	-	-	+	-	-
COG1828	-	-	+	-	+	-	-	-
COG1829	-	-	-	-	+	-	-	-
COG1830	-	-	-	-	+	-	-	-
COG1832	+	-	+	-	-	+	-	+
COG1833	+	-	-	-	-	-	-	-
COG1835	+	-	-	-	-	-	-	-
COG1838	-	-	-	-	+	+	-	-
COG1840	-	-	-	-	-	+	-	-
COG1841	-	-	+	+	-	-	-	-
COG1843	-	-	+	-	-	-	-	-
COG1845	-	-	-	-	-	-	+	-
COG1846	+	-	+	-	-	+	+	-
COG1847	+	-	-	-	-	-	-	-
COG1849	-	-	-	-	+	-	-	-
COG1850	-	-	-	-	-	+	-	-
COG1852	+	-	-	-	-	-	-	-
COG1853	+	-	+	-	-	+	-	-
COG1854	-	-	-	-	-	+	-	-
COG1858	-	-	-	-	-	+	-	-
COG1859	-	-	-	-	-	-	+	-
COG1862	-	-	-	-	+	-	-	-
COG1863	-	-	-	-	+	-	-	-
COG1865	+	-	-	-	-	-	-	-
COG1866	-	-	-	-	+	-	-	-
COG1867	-	-	-	-	-	+	-	+
COG1874	-	-	+	-	-	-	-	-
COG1876	-	-	-	-	+	-	-	-
COG1877	-	-	-	-	-	+	-	+
COG1878	+	-	-	-	-	+	-	-
COG1879	-	-	-	-	+	+	-	-
COG1881	-	-	+	-	-	-	-	-
COG1882	-	-	-	-	-	+	-	-
COG1883	-	-	-	-	+	-	-	-
COG1884	-	-	-	-	-	+	-	-
COG1887	+	-	-	-	-	-	-	-
COG1888	-	-	-	-	-	+	-	-
COG1889	-	-	-	-	-	+	-	+
COG1891	-	-	-	-	+	-	-	-
COG1893	-	-	-	-	+	+	-	+
COG1894	+	-	-	-	-	-	-	-
COG1897	-	-	-	-	+	-	-	-
COG1898	+	-	-	-	-	+	-	-
COG1899	-	-	-	-	-	+	-	-
COG1900	+	-	-	-	-	-	-	-
COG1901	-	-	-	-	-	+	-	-
COG1902	+	-	-	-	+	+	-	+
COG1903	+	-	-	-	-	-	-	-
COG1904	-	-	-	-	-	+	-	+
COG1908	+	-	-	-	-	-	-	-
COG1914	-	-	-	-	-	-	+	-
COG1917	-	-	-	-	-	+	-	-
COG1918	-	-	-	-	-	+	-	-
COG1920	-	-	-	-	-	+	-	-
COG1921	+	-	-	-	-	+	-	-
COG1922	+	-	-	-	-	-	-	-
COG1923	-	-	-	-	-	+	-	-
COG1924	-	-	-	-	-	+	-	+
COG1925	-	-	-	-	-	+	-	-
COG1926	+	-	-	-	-	+	-	-
COG1927	-	-	-	-	+	-	-	-
COG1930	-	-	-	-	-	-	+	-
COG1931	-	-	-	-	-	-	-	+
COG1932	+	-	-	-	+	+	-	-
COG1936	-	-	-	-	+	+	-	+
COG1940	+	-	+	-	-	+	-	+
COG1943	+	-	-	-	-	+	-	-
COG1944	-	-	-	-	-	-	+	-
COG1946	-	-	-	-	-	+	-	-
COG1947	+	-	-	-	+	+	-	+
COG1948	+	-	-	-	-	+	-	+
COG1949	-	-	-	-	-	+	-	+
COG1951	-	-	-	-	+	-	-	-
COG1954	-	-	-	-	-	+	-	-
COG1956	-	-	-	-	-	+	-	-
COG1958	-	-	-	-	+	+	-	-
COG1959	-	-	+	-	+	+	-	-
COG1960	-	-	+	-	+	-	-	-
COG1961	+	-	-	-	-	+	-	-
COG1968	-	-	-	-	+	-	-	-
COG1970	-	-	-	-	+	-	-	-
COG1974	-	-	-	+	-	+	-	-
COG1977	-	-	-	-	+	+	-	-
COG1979	-	-	-	-	-	+	-	-
COG1980	-	-	-	-	+	-	-	-
COG1984	+	-	-	-	-	-	-	-
COG1985	-	-	+	-	+	+	-	-
COG1986	-	-	-	-	+	+	-	-
COG1989	-	-	+	-	-	-	-	-
COG1992	-	-	-	-	+	+	-	-
COG1993	+	-	-	-	-	+	-	-
COG1994	+	-	+	-	-	-	-	-
COG1995	-	-	-	-	+	+	-	-
COG1997	-	-	-	+	-	-	-	-
COG1999	+	-	-	-	-	+	-	-
COG2003	+	-	-	-	-	-	-	-
COG2004	+	-	-	-	-	-	-	-
COG2005	-	-	-	-	-	+	-	-
COG2008	-	-	-	-	+	+	-	-
COG2009	-	-	+	-	+	-	-	-
COG2010	-	-	-	-	-	+	-	-
COG2011	-	-	-	-	+	+	-	+
COG2015	+	-	-	-	-	+	-	+
COG2016	-	-	-	-	-	+	-	+
COG2017	+	-	-	-	-	-	+	-
COG2019	-	-	-	-	+	+	-	+
COG2021	+	-	-	-	+	+	-	-
COG2022	-	-	-	-	-	+	-	-
COG2024	+	-	-	-	-	-	-	-
COG2025	-	-	+	-	-	+	-	+
COG2027	-	-	-	-	-	+	-	-
COG2029	-	-	-	-	-	+	-	+
COG2030	+	-	-	-	+	+	+	+
COG2032	-	-	+	-	-	+	+	-
COG2033	+	-	-	-	-	+	-	-
COG2036	-	-	-	-	-	+	-	+
COG2037	-	-	-	-	-	+	+	-
COG2039	-	-	-	-	-	+	-	-
COG2040	-	-	-	-	+	-	+	-
COG2041	-	-	-	-	+	+	-	-
COG2046	-	-	-	-	-	+	-	+
COG2048	-	-	-	-	+	-	-	-
COG2049	+	-	-	-	+	-	+	-
COG2050	-	-	-	-	-	+	-	-
COG2053	-	-	-	-	-	+	-	+
COG2055	-	-	-	-	+	-	-	-
COG2061	+	-	-	-	-	-	-	-
COG2062	-	-	-	-	+	-	-	-
COG2065	+	-	-	-	-	+	-	-
COG2066	-	-	-	-	-	+	-	-
COG2068	-	-	-	-	+	-	+	-
COG2069	-	-	-	-	-	-	+	-
COG2070	-	-	+	-	+	-	-	-
COG2071	+	-	-	-	+	-	-	-
COG2072	-	-	+	-	-	+	+	+
COG2075	-	-	-	+	-	-	-	-
COG2076	-	+	+	-	-	-	-	-
COG2077	+	-	-	-	-	+	-	-
COG2078	-	-	+	-	-	-	-	-
COG2079	-	-	+	-	-	-	-	-
COG2080	-	-	-	-	-	+	-	-
COG2081	+	-	-	-	-	+	+	+
COG2082	+	-	-	-	-	+	-	-
COG2084	-	-	+	-	-	+	-	+
COG2085	-	-	-	-	+	+	-	+
COG2087	-	-	-	-	-	+	-	+
COG2089	+	-	-	-	-	+	-	-
COG2092	-	-	-	-	-	+	-	-
COG2095	-	-	+	-	+	-	-	-
COG2096	-	-	-	-	-	+	-	-
COG2097	-	-	-	+	-	-	-	-
COG2101	-	-	-	-	-	+	-	-
COG2102	-	-	-	-	+	+	-	+
COG2103	+	-	-	-	+	+	-	-
COG2104	-	-	-	-	-	+	-	-
COG2105	-	-	-	-	-	-	+	-
COG2106	-	-	-	-	-	+	-	+
COG2107	-	-	-	-	-	+	+	-
COG2109	-	-	+	-	+	+	-	+
COG2110	+	-	+	-	-	-	-	-
COG2113	-	-	-	-	-	+	-	-
COG2115	-	-	-	-	-	+	-	-
COG2116	+	-	-	-	-	-	-	-
COG2120	+	-	-	-	-	-	-	-
COG2121	+	-	-	-	-	-	-	-
COG2122	-	-	-	-	-	+	-	-
COG2124	+	-	-	-	-	-	-	-
COG2125	+	-	-	-	-	-	-	-
COG2127	-	-	-	-	+	-	-	-
COG2129	-	-	-	-	-	+	-	-
COG2130	-	-	-	-	-	+	-	+
COG2132	-	+	+	-	+	-	-	-
COG2134	-	-	-	-	-	+	+	-
COG2136	-	-	-	-	-	+	-	+
COG2137	+	-	-	-	-	-	-	-
COG2138	-	-	-	-	-	+	+	-
COG2139	-	-	-	+	-	-	-	-
COG2140	-	-	-	-	-	+	+	-
COG2141	-	-	-	-	+	+	+	-
COG2142	-	-	-	-	+	-	-	-
COG2144	+	-	-	-	+	-	-	-
COG2145	-	-	-	-	+	+	-	-
COG2146	+	-	-	-	-	+	-	-
COG2147	+	-	-	+	-	-	-	-
COG2148	+	-	-	-	-	-	-	-
COG2149	-	-	-	-	-	-	+	-
COG2151	+	-	-	-	+	+	-	-
COG2153	+	-	-	-	-	+	-	-
COG2159	+	-	-	-	+	-	-	-
COG2163	-	-	-	-	-	+	-	+
COG2167	-	-	-	+	-	-	-	-
COG2170	-	-	-	-	-	+	+	-
COG2171	+	-	+	-	+	-	-	-
COG2172	+	-	-	-	-	-	-	-
COG2173	-	-	-	-	+	-	-	-
COG2175	-	-	-	-	+	+	-	-
COG2176	+	-	-	-	-	-	-	-
COG2177	+	-	-	-	-	-	-	-
COG2182	-	-	-	+	-	+	+	+
COG2183	+	-	-	-	-	+	-	+
COG2184	-	-	-	-	+	-	-	-
COG2186	-	-	-	-	+	+	-	-
COG2188	+	-	-	-	-	+	-	-
COG2189	+	-	-	-	-	-	-	-
COG2190	-	-	-	-	-	+	-	-
COG2191	-	-	-	-	-	+	-	-
COG2193	-	-	-	-	-	+	-	-
COG2194	-	-	-	-	+	-	-	-
COG2195	-	-	-	-	+	+	-	-
COG2197	-	-	+	-	+	+	-	-
COG2198	-	-	-	-	-	+	-	-
COG2199	+	-	-	-	-	+	-	-
COG2200	+	+	+	-	-	+	-	-
COG2201	-	-	-	-	-	+	-	-
COG2202	+	-	-	-	+	+	-	-
COG2203	+	-	+	-	-	-	-	-
COG2204	+	-	-	-	+	+	-	+
COG2205	+	-	-	-	-	-	-	-
COG2206	+	-	-	-	-	-	-	-
COG2207	-	-	+	-	+	+	-	-
COG2208	+	-	-	-	-	-	-	-
COG2210	+	-	-	-	-	-	-	-
COG2211	+	-	-	-	-	-	-	-
COG2213	-	-	-	-	-	+	-	-
COG2214	-	-	-	-	-	+	-	-
COG2217	-	-	+	-	-	+	-	+
COG2220	+	-	+	-	-	+	-	+
COG2221	+	-	-	-	-	+	-	-
COG2222	+	-	-	-	+	+	-	-
COG2224	+	-	-	-	-	-	-	-
COG2225	-	-	-	-	-	+	-	-
COG2226	+	-	+	-	-	-	-	-
COG2227	+	-	-	-	-	-	-	-
COG2229	+	-	-	-	+	+	-	+
COG2230	-	-	-	-	-	+	-	+
COG2231	+	-	-	-	-	+	-	-
COG2234	-	-	-	-	-	+	-	-
COG2238	-	-	-	-	-	+	-	-
COG2239	+	-	-	-	+	+	-	-
COG2240	-	-	-	-	+	+	-	-
COG2241	-	-	-	-	+	+	+	-
COG2242	+	-	-	-	-	+	-	+
COG2244	+	-	-	-	-	-	+	-
COG2246	+	-	-	-	-	-	-	-
COG2247	+	-	-	-	-	-	-	-
COG2248	+	-	-	-	-	-	-	-
COG2249	-	-	-	-	-	+	-	-
COG2250	+	-	-	-	+	+	-	-
COG2255	+	-	-	-	-	+	+	+
COG2256	+	-	-	-	-	-	-	-
COG2259	+	-	-	-	-	-	-	-
COG2260	-	-	-	-	-	+	-	+
COG2262	+	-	+	-	-	-	+	-
COG2263	-	-	-	-	-	+	-	+
COG2264	-	-	-	-	-	+	-	+
COG2265	+	-	+	-	-	+	+	+
COG2266	-	-	-	-	+	-	-	-
COG2267	-	-	-	-	+	-	-	-
COG2269	+	-	-	-	-	-	-	-
COG2272	+	-	-	-	-	+	-	-
COG2274	+	-	+	-	-	+	+	+
COG2301	-	-	-	-	-	+	-	-
COG2302	+	-	-	-	-	-	-	-
COG2303	+	-	-	-	-	+	+	+
COG2308	-	-	-	-	+	-	-	-
COG2310	-	-	-	-	-	-	+	-
COG2312	+	-	-	-	-	-	-	-
COG2317	-	-	-	-	-	+	-	-
COG2318	-	-	-	-	-	-	+	-
COG2319	-	-	-	-	+	-	-	-
COG2320	+	-	-	-	-	+	-	-
COG2323	-	-	+	-	-	-	+	-
COG2327	+	-	-	-	-	-	-	-
COG2329	+	-	-	-	-	+	-	-
COG2332	-	-	-	-	-	+	-	-
COG2333	+	-	-	-	-	+	+	+
COG2334	-	-	-	-	+	+	-	-
COG2336	-	-	-	-	-	+	-	-
COG2337	-	-	-	-	-	+	-	-
COG2339	-	-	-	-	+	-	-	-
COG2342	-	-	-	-	-	+	-	-
COG2344	-	-	-	-	-	+	-	+
COG2346	-	-	-	-	-	+	-	-
COG2348	-	-	-	-	-	+	-	-
COG2350	-	-	-	-	-	+	-	-
COG2351	-	-	+	-	-	-	-	-
COG2352	-	-	-	-	-	+	+	-
COG2355	-	-	-	-	-	+	-	+
COG2358	-	-	-	-	+	+	-	-
COG2360	-	-	-	-	-	+	-	-
COG2365	+	-	-	-	-	-	-	-
COG2367	-	-	-	-	-	+	+	-
COG2368	-	-	-	-	-	-	+	-
COG2372	-	-	-	-	-	+	-	-
COG2375	+	-	-	-	-	-	-	-
COG2377	+	-	-	-	-	-	-	-
COG2379	+	-	-	-	-	-	-	-
COG2382	-	-	-	-	-	+	+	-
COG2385	+	-	-	-	-	-	-	-
COG2386	-	-	-	-	-	-	+	-
COG2388	+	-	-	-	-	-	-	-
COG2402	-	-	-	-	-	+	-	+
COG2404	+	-	-	-	-	-	-	-
COG2407	-	-	-	-	-	+	+	-
COG2409	+	-	-	-	-	-	-	-
COG2423	+	-	-	-	-	+	-	+
COG2442	-	-	-	-	-	+	-	-
COG2451	-	-	-	-	-	+	-	+
COG2452	-	-	-	-	+	-	-	-
COG2453	+	-	-	-	-	+	-	-
COG2457	-	-	-	-	-	+	-	-
COG2501	-	-	-	-	-	+	-	+
COG2502	+	-	-	-	-	-	-	-
COG2509	+	-	-	-	-	-	-	-
COG2513	+	-	+	-	+	+	-	-
COG2514	-	-	-	-	+	-	-	-
COG2515	+	-	-	-	+	-	+	-
COG2518	-	-	-	-	-	+	-	+
COG2519	-	-	+	-	-	+	-	+
COG2524	+	-	-	-	+	-	-	-
COG2608	-	-	+	-	-	-	-	-
COG2609	-	-	-	-	-	+	-	-
COG2703	+	-	-	-	-	-	-	-
COG2710	-	-	-	-	-	+	+	+
COG2716	+	-	-	-	-	+	-	-
COG2719	-	-	-	-	+	-	-	-
COG2721	-	-	-	-	+	-	-	-
COG2723	-	-	-	-	-	+	-	-
COG2730	-	-	-	-	-	+	+	-
COG2731	-	-	-	-	-	+	-	-
COG2739	-	-	-	-	-	+	-	-
COG2747	-	-	-	-	-	+	-	-
COG2755	+	-	+	-	-	+	+	-
COG2759	-	-	-	-	-	+	-	+
COG2764	-	-	-	-	-	+	-	-
COG2771	-	-	+	-	-	+	-	-
COG2801	+	-	-	-	-	-	-	-
COG2804	-	-	-	-	-	+	+	+
COG2805	-	-	-	-	+	-	-	-
COG2812	+	-	-	-	-	+	-	+
COG2813	-	-	-	-	-	+	-	+
COG2814	+	-	+	-	-	-	-	-
COG2815	-	-	-	-	-	+	-	-
COG2816	-	-	-	-	-	+	-	-
COG2818	+	-	-	-	+	-	-	-
COG2819	-	-	-	-	-	+	-	-
COG2820	-	-	+	-	-	+	-	-
COG2824	-	-	-	-	-	+	-	-
COG2828	-	-	-	-	-	+	-	-
COG2834	+	-	-	-	-	-	-	-
COG2837	-	-	-	-	+	+	-	-
COG2838	-	-	-	-	-	+	-	-
COG2843	-	-	-	-	+	-	-	-
COG2844	+	-	+	-	-	-	-	-
COG2848	-	-	-	-	-	+	-	-
COG2850	-	-	-	-	-	+	-	-
COG2852	+	-	-	-	+	-	-	-
COG2854	-	-	-	-	+	-	-	-
COG2856	-	-	+	-	-	-	-	-
COG2857	+	-	-	-	-	+	-	-
COG2861	-	-	-	-	-	+	-	-
COG2862	-	-	-	-	-	-	+	-
COG2863	-	-	-	-	-	+	-	-
COG2866	-	-	-	-	-	+	-	-
COG2867	-	-	-	-	-	+	-	-
COG2872	+	-	-	-	-	-	-	-
COG2873	-	-	+	-	+	+	-	-
COG2875	-	-	-	+	-	+	-	-
COG2876	+	-	-	-	+	-	-	-
COG2877	-	-	-	-	-	+	-	-
COG2878	+	-	-	-	-	-	-	-
COG2884	+	-	-	-	-	-	-	-
COG2885	-	-	-	-	+	+	-	-
COG2888	-	-	+	-	-	-	-	-
COG2890	+	-	+	-	-	+	-	+
COG2894	-	-	-	-	-	-	+	-
COG2895	+	-	-	-	+	-	-	-
COG2896	-	-	+	-	-	+	+	-
COG2897	-	-	-	-	+	+	-	-
COG2898	+	-	-	-	-	-	-	-
COG2901	-	-	-	-	-	+	-	-
COG2902	-	-	-	-	+	-	-	-
COG2908	+	-	-	-	-	-	-	-
COG2909	-	-	-	-	-	+	-	-
COG2912	-	-	+	-	-	-	-	-
COG2918	-	-	-	-	-	+	-	-
COG2920	-	-	+	-	-	-	+	-
COG2921	-	-	-	-	-	+	-	-
COG2925	-	-	-	-	-	+	-	+
COG2937	-	-	-	-	+	-	-	-
COG2938	-	-	-	-	+	-	-	-
COG2939	-	-	-	-	-	+	-	-
COG2940	+	-	-	-	-	+	+	-
COG2942	+	-	-	-	+	-	-	-
COG2943	+	-	-	-	-	-	-	-
COG2944	-	-	-	-	-	+	-	-
COG2945	-	-	-	-	-	+	-	-
COG2947	-	-	-	-	+	+	-	-
COG2951	-	-	-	-	-	+	-	-
COG2961	-	-	-	-	-	+	-	+
COG2963	+	-	-	-	-	+	+	-
COG2965	-	-	-	-	-	+	-	+
COG2971	+	-	-	-	-	+	-	+
COG2973	-	-	-	-	-	+	-	-
COG2974	-	-	+	-	-	-	-	-
COG2977	-	-	+	-	-	-	-	-
COG2986	-	-	-	-	+	+	-	-
COG2988	-	-	-	-	-	-	+	-
COG2990	+	-	+	-	-	-	-	-
COG2996	+	-	-	-	+	-	-	-
COG2998	-	-	-	-	+	-	-	-
COG2999	-	-	-	-	-	+	-	-
COG3001	+	-	-	-	+	-	-	-
COG3006	-	-	-	-	-	+	-	-
COG3010	-	-	-	-	-	+	-	-
COG3022	-	-	+	-	-	-	-	-
COG3023	+	-	-	-	-	-	-	-
COG3024	-	-	+	-	-	-	-	-
COG3029	-	-	-	-	+	-	-	-
COG3031	-	-	-	-	-	+	-	-
COG3033	-	-	-	-	-	+	-	-
COG3039	+	-	-	-	-	-	-	-
COG3040	+	-	-	-	-	-	-	-
COG3044	-	-	-	-	+	-	-	-
COG3048	+	-	-	-	-	-	-	-
COG3052	-	-	+	-	-	-	-	-
COG3053	+	-	-	-	-	-	-	-
COG3061	-	-	-	-	+	-	-	-
COG3066	-	-	-	-	-	+	-	-
COG3069	-	-	-	-	+	-	-	-
COG3076	-	-	-	-	-	+	-	-
COG3087	-	-	-	-	-	+	-	-
COG3089	-	-	-	-	+	-	-	-
COG3093	-	-	-	-	-	+	-	-
COG3096	-	-	-	-	-	+	-	+
COG3097	-	-	-	-	-	+	-	-
COG3102	-	-	-	-	-	+	-	-
COG3104	-	-	+	-	-	-	-	-
COG3106	-	-	-	-	+	-	-	-
COG3107	-	-	-	-	-	+	-	-
COG3110	-	-	+	-	-	-	-	-
COG3111	-	-	-	-	-	+	-	-
COG3115	-	-	-	-	-	+	-	-
COG3119	-	-	-	-	-	+	-	-
COG3121	-	+	+	-	-	+	-	-
COG3123	-	-	-	-	-	+	-	-
COG3129	-	-	-	-	-	+	-	+
COG3131	-	-	-	-	-	+	-	-
COG3132	-	-	-	-	-	+	-	-
COG3133	-	-	+	-	-	-	-	-
COG3140	-	-	+	-	-	-	-	-
COG3142	-	-	-	-	-	+	-	-
COG3144	+	-	-	-	-	-	-	-
COG3147	-	-	-	-	+	-	-	-
COG3149	-	-	-	-	-	+	-	-
COG3153	+	-	-	-	-	-	-	-
COG3155	-	-	-	-	-	+	-	+
COG3156	-	-	-	-	-	+	-	-
COG3162	-	-	-	-	+	-	-	-
COG3172	-	-	-	-	-	+	-	+
COG3173	+	-	-	-	+	-	-	-
COG3178	+	-	-	-	-	-	-	-
COG3181	+	-	-	-	-	-	-	-
COG3182	-	-	-	-	+	-	-	-
COG3185	-	-	-	-	-	+	-	-
COG3186	+	-	-	-	-	+	-	-
COG3188	-	-	+	-	-	-	-	-
COG3190	-	-	-	-	-	-	+	-
COG3191	-	-	-	-	+	-	-	-
COG3193	-	-	-	-	-	+	-	-
COG3199	-	-	-	-	+	-	-	-
COG3200	-	-	-	-	+	-	-	-
COG3202	-	-	-	-	+	-	-	-
COG3203	-	-	+	-	-	-	-	-
COG3208	-	-	-	-	-	-	+	-
COG3210	+	-	-	-	-	+	-	-
COG3227	-	-	-	-	-	+	-	-
COG3230	-	-	-	-	-	+	-	-
COG3231	-	-	-	-	+	-	-	-
COG3236	+	-	-	-	+	-	-	-
COG3237	-	-	-	-	-	+	-	-
COG3240	-	+	+	-	-	-	-	-
COG3245	-	-	-	-	-	+	-	-
COG3246	-	-	-	-	+	-	-	-
COG3250	+	-	-	-	-	+	-	-
COG3252	-	-	-	-	+	-	+	-
COG3253	-	-	-	-	-	+	-	-
COG3254	-	-	-	-	-	+	-	-
COG3257	-	-	-	-	-	+	-	-
COG3260	+	-	-	-	-	-	-	-
COG3264	-	-	-	-	+	-	+	-
COG3265	-	-	-	-	+	+	-	+
COG3266	-	-	-	-	+	-	-	-
COG3269	-	-	-	-	-	+	-	+
COG3272	-	-	+	-	-	-	-	-
COG3276	+	-	-	-	-	+	-	+
COG3278	-	-	-	-	-	-	+	-
COG3279	+	-	-	-	-	-	-	-
COG3283	+	-	-	-	-	+	-	-
COG3284	+	-	-	-	-	-	-	-
COG3288	-	-	-	-	-	+	-	+
COG3290	-	-	-	-	-	+	-	-
COG3291	+	-	-	-	-	-	-	-
COG3297	-	-	-	-	-	+	-	+
COG3306	+	-	-	-	-	-	-	-
COG3307	+	-	-	-	-	-	-	-
COG3315	-	-	-	-	-	+	-	+
COG3319	-	-	+	-	+	+	-	-
COG3320	+	-	-	-	+	-	-	-
COG3321	+	-	-	-	+	+	-	+
COG3325	+	-	-	-	-	+	-	-
COG3331	-	-	-	-	-	+	-	-
COG3338	-	-	-	-	-	+	-	-
COG3340	-	-	-	-	-	+	-	+
COG3341	-	-	-	-	-	+	-	+
COG3345	-	-	-	-	-	+	-	-
COG3347	-	-	-	-	+	-	-	-
COG3349	+	-	-	-	-	-	-	-
COG3363	-	-	-	-	+	+	-	-
COG3376	-	-	-	-	-	-	+	-
COG3381	-	+	+	-	-	-	-	-
COG3383	+	-	-	-	-	-	-	-
COG3384	-	-	-	-	-	+	-	-
COG3391	-	-	+	-	-	+	-	-
COG3394	-	-	-	-	-	+	-	-
COG3395	-	-	-	-	+	-	-	-
COG3396	-	-	-	-	-	+	-	-
COG3401	-	-	-	-	-	+	-	-
COG3402	-	-	+	-	-	-	-	-
COG3404	-	-	-	-	-	+	-	-
COG3407	-	-	-	-	+	-	-	-
COG3411	-	-	-	-	-	+	-	-
COG3414	-	-	-	-	-	-	+	-
COG3418	-	-	+	-	-	-	-	-
COG3419	-	-	-	-	+	-	-	-
COG3420	+	-	-	-	-	-	-	-
COG3424	-	-	-	-	+	+	-	-
COG3425	-	-	-	-	+	+	-	-
COG3426	-	-	-	-	-	+	-	+
COG3437	+	-	-	-	-	-	-	-
COG3439	-	-	-	-	-	+	-	-
COG3440	-	-	-	-	-	+	-	-
COG3442	-	-	-	-	+	-	-	-
COG3448	+	-	-	-	+	-	-	-
COG3451	+	-	-	-	-	-	-	-
COG3453	+	-	-	-	-	-	-	-
COG3454	+	-	-	-	-	-	-	-
COG3458	-	-	-	-	-	+	-	-
COG3468	-	-	+	-	-	+	-	-
COG3473	-	-	-	-	+	-	-	-
COG3474	-	-	-	-	+	+	-	-
COG3475	+	-	-	-	+	-	-	-
COG3477	-	-	-	-	+	-	-	-
COG3480	-	-	-	-	+	-	-	-
COG3481	+	-	-	-	-	-	-	-
COG3491	-	-	-	-	-	+	-	-
COG3508	-	-	-	-	-	+	+	-
COG3509	+	-	-	-	-	-	-	-
COG3510	-	-	-	-	-	+	-	+
COG3525	-	-	-	-	+	+	-	-
COG3534	-	-	-	-	-	+	-	-
COG3539	-	-	+	-	-	-	-	-
COG3545	-	-	-	-	-	+	-	-
COG3546	-	-	+	-	-	+	-	-
COG3568	+	-	-	-	-	-	-	-
COG3569	-	-	-	-	-	+	-	-
COG3573	-	-	-	-	+	-	-	-
COG3583	-	-	-	-	-	+	-	-
COG3587	-	-	-	-	-	-	+	-
COG3588	+	-	-	-	+	+	-	-
COG3590	-	-	-	-	-	+	-	-
COG3591	-	-	-	-	-	+	-	-
COG3592	+	-	-	-	-	-	-	-
COG3594	+	-	-	-	-	-	-	-
COG3604	+	-	-	-	-	-	-	-
COG3613	-	-	-	-	-	+	-	-
COG3615	-	-	-	-	-	+	-	-
COG3616	-	-	-	-	+	-	-	-
COG3618	-	-	-	-	-	+	-	+
COG3622	-	-	-	-	-	+	-	-
COG3625	-	-	-	-	-	+	-	-
COG3627	-	-	-	-	+	-	-	-
COG3629	-	-	-	-	-	+	-	-
COG3630	-	-	+	-	-	-	-	-
COG3634	+	-	-	-	-	-	-	-
COG3635	-	-	-	-	+	-	-	-
COG3638	+	-	-	-	-	-	-	-
COG3643	-	-	-	-	-	+	-	-
COG3648	-	-	-	-	-	+	-	-
COG3653	+	-	-	-	+	-	-	-
COG3655	+	-	-	-	-	-	-	-
COG3661	-	-	-	-	-	+	-	-
COG3663	+	-	-	-	-	+	-	-
COG3664	+	-	-	-	-	-	-	-
COG3665	+	-	-	-	-	-	-	-
COG3669	-	-	-	-	-	+	-	-
COG3675	-	-	-	-	-	+	-	-
COG3682	-	-	-	-	-	+	-	-
COG3684	-	-	-	-	-	+	-	-
COG3685	-	-	-	-	-	+	-	-
COG3688	+	-	-	-	-	-	-	-
COG3693	+	-	-	-	-	+	-	-
COG3703	-	-	-	-	+	-	-	-
COG3705	+	-	-	-	+	-	-	-
COG3706	+	-	-	-	-	-	-	-
COG3707	-	-	-	-	-	+	-	-
COG3709	-	-	-	-	+	-	-	-
COG3711	-	-	-	-	-	+	-	-
COG3712	+	-	-	-	-	-	-	-
COG3717	-	-	-	-	-	+	-	-
COG3720	+	-	-	-	-	-	-	-
COG3727	-	-	-	-	-	+	-	-
COG3743	+	-	-	-	-	-	-	-
COG3754	+	-	-	-	-	-	-	-
COG3758	-	-	-	-	-	+	-	-
COG3760	+	-	-	-	-	-	-	-
COG3765	-	-	-	-	-	+	-	-
COG3769	-	-	-	-	-	+	-	+
COG3774	+	-	-	-	-	-	-	-
COG3783	-	-	-	-	-	+	-	-
COG3785	-	-	-	-	-	+	-	-
COG3791	-	-	-	-	+	-	-	-
COG3795	-	-	-	-	-	+	-	-
COG3800	-	-	-	-	+	-	-	-
COG3804	-	-	-	-	+	-	-	-
COG3805	-	-	-	-	-	+	-	-
COG3829	+	-	-	-	-	-	-	-
COG3830	+	-	-	-	-	+	-	-
COG3832	-	-	-	-	-	+	-	-
COG3836	-	-	-	-	-	+	-	-
COG3839	+	-	-	-	-	+	-	+
COG3840	+	-	-	-	-	-	-	-
COG3842	+	-	-	-	+	-	-	-
COG3845	+	-	-	-	-	-	-	-
COG3848	+	-	+	-	-	-	-	-
COG3852	-	-	-	-	-	+	-	+
COG3854	+	-	-	-	-	+	-	+
COG3855	-	-	-	-	+	-	-	-
COG3866	-	-	-	-	-	+	-	-
COG3867	-	-	-	-	-	+	-	-
COG3869	-	-	-	-	-	+	-	-
COG3871	-	-	-	-	-	+	-	-
COG3884	-	-	-	-	-	+	-	-
COG3887	+	-	-	-	-	-	-	-
COG3909	-	-	-	-	-	+	-	-
COG3914	+	-	-	-	-	+	-	-
COG3916	-	-	-	-	-	+	-	-
COG3917	-	-	-	-	-	+	-	-
COG3920	+	-	-	-	-	-	-	-
COG3933	+	-	-	-	-	-	-	-
COG3934	-	-	-	-	-	+	-	-
COG3938	-	-	-	-	-	+	-	-
COG3940	-	-	+	-	-	-	-	-
COG3942	-	-	-	-	-	+	-	-
COG3951	-	-	+	-	-	-	-	-
COG3954	-	-	-	-	-	+	-	+
COG3958	-	-	-	-	+	-	-	-
COG3959	+	-	-	-	+	-	-	-
COG3960	-	-	-	-	+	-	-	-
COG3961	-	-	-	-	-	+	-	-
COG3962	-	-	-	-	+	-	-	-
COG3964	+	-	-	-	+	+	-	+
COG3967	-	-	-	-	+	-	-	-
COG3968	-	-	-	-	+	-	-	-
COG3978	-	-	-	-	+	-	-	-
COG3979	-	-	-	-	-	+	-	-
COG3980	+	-	-	-	-	-	-	-
COG4054	-	-	-	-	-	-	+	-
COG4056	-	-	-	-	-	-	+	-
COG4058	-	-	-	-	-	+	-	-
COG4067	-	-	-	-	+	-	-	-
COG4074	-	-	-	-	-	+	-	+
COG4085	+	-	-	-	-	-	-	-
COG4096	+	-	-	-	-	-	-	-
COG4098	+	-	-	-	-	-	-	-
COG4100	+	-	-	-	-	-	-	-
COG4107	+	-	-	-	-	-	-	-
COG4108	+	-	-	-	+	-	-	-
COG4109	+	-	-	-	-	-	-	-
COG4113	-	-	-	-	-	+	-	+
COG4122	-	-	-	-	-	+	-	+
COG4124	-	-	-	-	-	+	-	-
COG4126	-	-	-	-	+	-	-	-
COG4133	+	-	-	-	-	-	-	-
COG4136	+	-	-	-	-	-	-	-
COG4138	+	-	-	-	-	-	-	-
COG4139	-	-	-	-	-	+	-	+
COG4147	-	-	-	-	+	-	-	-
COG4148	+	-	-	-	-	-	-	-
COG4149	+	-	-	-	-	-	-	-
COG4152	+	-	-	-	-	-	-	-
COG4160	+	-	-	-	-	-	-	-
COG4161	+	-	-	-	-	-	-	-
COG4166	-	-	+	-	-	+	+	-
COG4167	+	-	+	-	-	-	-	-
COG4168	-	-	+	-	-	-	-	-
COG4170	+	-	+	-	-	-	-	-
COG4172	+	-	-	-	-	-	-	-
COG4174	-	-	-	-	-	-	+	-
COG4175	+	-	-	-	-	-	-	-
COG4176	+	-	-	-	-	-	-	-
COG4177	+	-	-	-	-	-	-	-
COG4178	+	-	-	-	-	-	-	-
COG4181	+	-	-	-	-	-	-	-
COG4186	-	-	-	-	-	+	-	-
COG4199	+	-	-	-	-	-	-	-
COG4221	-	-	-	-	+	+	-	+
COG4224	-	-	-	-	-	+	-	-
COG4229	-	-	-	-	-	+	-	+
COG4230	-	-	-	-	-	+	-	-
COG4232	-	-	-	-	-	+	-	-
COG4238	-	-	+	-	-	-	-	-
COG4239	+	-	-	-	-	-	-	-
COG4240	+	-	-	-	-	-	-	-
COG4249	+	-	-	-	-	-	-	-
COG4251	-	-	-	-	-	+	-	-
COG4260	-	-	+	-	-	-	-	-
COG4262	-	-	-	-	-	-	+	-
COG4268	-	-	-	-	+	-	+	-
COG4279	+	-	-	-	-	-	-	-
COG4281	-	-	-	-	-	+	-	-
COG4284	+	-	-	-	+	+	+	-
COG4352	+	-	-	-	-	-	-	-
COG4359	-	-	-	-	-	+	-	+
COG4362	-	-	-	-	-	+	-	-
COG4401	-	-	-	-	+	+	-	-
COG4405	+	-	-	-	-	+	-	-
COG4424	-	-	-	-	+	+	-	+
[truncated: 1,441 more rows]
