# Supplementary material for: A consensus view of the proteome of the last universal common ancestor
Source: Ecol Evol. 2022 Jun 3;12(6):e8930. doi: 10.1002/ece3.8930 (PMC9165204; doi:10.1002/ece3.8930)
Supplement: Supplementary file 2 — Appendix S2 [file ECE3-12-e8930-s005.txt]

Eggnog cluster	Delaye	Harris	Mirkin	Ranea	Srinivasan	Wang	Weiss	Yang (see citations below)
COG0006	+	+	+	-	-	+	+	+
COG0008	+	+	+	+	-	+	+	+
COG0009	+	-	+	+	-	+	-	-
COG0012	-	+	+	-	-	+	+	+
COG0013	+	+	+	-	-	+	+	+
COG0015	+	-	+	+	+	+	-	-
COG0016	+	+	+	+	-	+	+	+
COG0018	+	+	+	-	-	+	+	+
COG0019	+	-	+	-	+	+	-	-
COG0020	+	-	+	-	-	+	+	-
COG0024	+	+	+	-	-	-	-	+
COG0026	+	-	+	-	+	+	-	-
COG0027	+	-	-	+	+	+	-	-
COG0030	+	+	+	-	-	+	-	+
COG0031	+	-	+	-	+	+	-	-
COG0034	+	-	+	-	+	+	-	-
COG0035	+	-	+	-	+	+	-	-
COG0037	+	+	+	-	+	+	-	+
COG0040	-	-	+	-	+	+	-	+
COG0042	+	-	+	-	-	+	-	+
COG0044	+	-	+	-	+	+	-	+
COG0045	-	-	+	-	+	+	-	+
COG0046	-	-	+	-	+	+	-	+
COG0047	-	-	+	-	+	+	-	+
COG0048	+	+	+	+	-	+	-	+
COG0049	+	+	+	+	-	-	-	+
COG0050	+	+	+	+	-	+	+	+
COG0051	+	+	+	+	-	+	+	+
COG0052	+	+	+	+	-	+	-	+
COG0056	+	-	+	+	-	+	-	+
COG0057	-	-	+	-	+	+	+	+
COG0059	-	-	+	-	+	+	-	+
COG0060	+	+	+	+	-	+	+	+
COG0066	+	-	+	-	+	+	-	-
COG0072	+	+	+	+	-	-	+	-
COG0073	+	+	+	-	-	+	+	+
COG0074	-	-	+	-	+	+	-	+
COG0075	+	-	+	-	+	+	-	-
COG0077	+	-	+	-	+	-	+	-
COG0078	+	-	+	-	+	+	+	-
COG0079	+	-	+	+	+	+	-	-
COG0080	+	+	+	-	-	+	+	+
COG0081	+	+	+	+	-	-	+	+
COG0083	+	-	+	-	+	+	-	+
COG0087	-	+	+	+	-	+	-	+
COG0089	-	+	+	+	-	+	-	+
COG0090	+	+	+	+	-	-	+	-
COG0091	+	+	+	+	-	-	-	+
COG0092	+	+	+	+	-	+	-	-
COG0093	+	+	+	+	-	-	+	-
COG0094	+	+	+	+	-	-	+	+
COG0096	+	+	+	-	-	-	+	+
COG0097	+	+	+	+	-	+	-	+
COG0098	+	+	+	+	-	-	+	-
COG0099	+	+	+	+	-	-	-	-
COG0100	+	+	+	+	-	-	+	-
COG0101	-	+	+	+	-	-	+	-
COG0102	+	+	+	+	-	+	-	+
COG0103	+	+	+	+	-	-	+	-
COG0104	-	-	+	-	+	+	-	+
COG0105	+	-	+	-	+	+	-	-
COG0106	+	-	+	-	+	+	+	-
COG0107	+	-	+	-	+	+	-	-
COG0110	+	-	+	-	+	+	-	-
COG0111	+	-	+	-	+	+	-	+
COG0112	+	+	+	-	+	+	-	-
COG0114	+	-	+	+	+	+	-	-
COG0118	+	-	+	-	-	+	-	+
COG0119	+	-	+	-	+	+	+	-
COG0124	+	+	+	-	+	+	-	+
COG0125	+	+	+	-	+	+	-	+
COG0126	+	-	+	-	+	+	-	-
COG0127	+	-	+	-	+	+	-	-
COG0130	+	-	+	-	-	+	+	-
COG0131	-	-	+	-	+	+	-	+
COG0132	-	+	+	-	+	+	-	+
COG0133	+	-	+	-	+	+	-	-
COG0134	+	-	+	-	+	+	-	-
COG0135	+	-	+	-	+	+	-	-
COG0136	-	-	+	-	+	+	-	+
COG0138	+	-	+	-	+	+	-	-
COG0142	+	-	+	-	+	+	-	-
COG0143	-	+	+	-	-	+	-	+
COG0144	-	-	+	-	-	+	+	+
COG0147	+	-	+	-	+	+	-	+
COG0148	+	-	+	-	+	+	-	-
COG0149	+	-	+	-	+	+	+	-
COG0150	-	-	+	-	+	+	+	-
COG0154	+	-	+	-	+	+	-	-
COG0156	+	-	+	-	+	+	+	-
COG0157	-	+	+	-	+	+	-	-
COG0159	+	-	+	-	+	+	-	-
COG0160	+	-	+	-	+	+	-	-
COG0162	+	+	+	-	+	+	-	+
COG0164	+	-	+	-	-	+	-	+
COG0167	+	-	+	-	+	+	-	+
COG0169	-	-	+	-	+	+	-	+
COG0171	+	-	+	-	+	+	-	+
COG0172	+	+	+	+	-	+	-	+
COG0173	+	-	+	-	-	+	-	+
COG0174	-	-	+	-	+	+	+	-
COG0177	+	-	+	+	+	+	-	-
COG0180	+	+	+	-	-	+	-	+
COG0184	-	+	+	+	-	+	-	+
COG0185	+	+	+	+	-	-	-	-
COG0187	+	-	+	-	+	+	-	+
COG0189	+	-	-	-	+	+	+	-
COG0191	-	-	+	+	+	+	-	-
COG0194	+	-	+	+	+	+	-	+
COG0195	+	-	+	-	-	+	-	+
COG0196	+	-	+	-	+	+	-	+
COG0197	-	+	+	+	-	+	-	+
COG0202	+	+	+	+	+	+	-	+
COG0206	-	-	+	+	-	+	+	+
COG0209	-	-	+	+	+	+	-	-
COG0210	+	-	+	-	-	+	-	+
COG0215	+	-	+	-	+	+	-	+
COG0218	+	-	+	-	-	+	-	+
COG0220	+	-	+	-	-	+	-	+
COG0231	-	+	+	-	-	+	-	+
COG0237	-	-	+	-	+	+	-	+
COG0240	+	-	+	-	+	+	-	+
COG0241	+	-	-	-	+	+	-	+
COG0244	-	+	+	+	-	+	-	+
COG0248	-	-	+	-	+	+	-	+
COG0250	-	+	+	-	-	+	-	+
COG0251	+	-	+	-	+	+	-	-
COG0255	-	+	+	+	-	+	-	-
COG0256	-	+	+	+	-	+	-	+
COG0258	-	+	+	-	-	+	-	+
COG0262	+	-	+	+	+	+	-	-
COG0264	+	-	-	+	-	+	-	+
COG0265	+	-	+	-	+	+	-	-
COG0277	+	-	+	-	+	+	-	-
COG0281	+	-	+	-	+	+	-	+
COG0283	+	-	-	-	+	+	-	+
COG0284	+	-	+	-	+	+	-	-
COG0285	-	-	+	-	+	+	+	-
COG0287	+	-	+	-	+	+	-	+
COG0289	-	-	-	-	+	+	+	+
COG0294	-	-	+	-	+	+	+	-
COG0303	+	-	-	-	+	+	+	-
COG0318	+	-	+	-	+	+	-	-
COG0328	+	-	+	-	+	+	-	+
COG0334	-	-	+	-	+	+	-	+
COG0340	-	-	+	+	+	+	-	+
COG0345	-	-	+	-	+	+	-	+
COG0346	+	-	+	-	+	+	-	-
COG0352	+	-	+	+	+	+	-	-
COG0355	+	-	+	+	-	+	-	-
COG0361	+	+	+	-	-	+	-	+
COG0367	+	-	-	-	+	+	-	+
COG0373	-	-	+	-	-	+	+	+
COG0388	+	-	+	-	+	+	-	-
COG0394	+	-	+	-	+	+	-	-
COG0399	+	-	+	-	+	+	-	-
COG0402	+	-	+	-	-	+	+	+
COG0406	+	-	-	-	+	+	-	+
COG0411	+	-	-	-	+	+	-	+
COG0414	-	-	+	-	+	+	-	+
COG0418	+	-	-	-	+	+	-	+
COG0421	+	-	+	-	-	+	+	+
COG0423	+	-	-	-	+	+	+	+
COG0431	+	-	-	-	+	+	+	-
COG0436	+	-	+	-	+	+	-	-
COG0438	+	-	+	-	+	+	+	-
COG0439	+	-	+	-	+	+	-	-
COG0440	+	-	+	-	+	+	-	-
COG0441	+	+	+	+	-	+	-	+
COG0442	+	+	+	-	+	+	+	+
COG0443	+	-	+	-	-	+	-	+
COG0446	+	-	+	-	+	+	-	+
COG0449	+	-	+	+	+	+	-	-
COG0451	+	-	+	-	-	+	-	+
COG0452	+	-	+	-	+	+	+	-
COG0454	+	-	+	-	+	+	+	-
COG0456	+	-	+	-	+	+	-	-
COG0459	+	+	+	+	-	+	+	-
COG0461	+	-	+	-	+	+	+	-
COG0462	+	-	+	+	+	+	+	-
COG0463	+	-	+	+	-	+	-	-
COG0465	+	-	+	-	-	+	-	+
COG0466	+	-	+	-	-	+	+	+
COG0467	+	-	+	-	-	+	+	+
COG0468	+	+	+	+	-	+	-	+
COG0469	+	-	+	+	-	+	-	-
COG0470	+	+	+	-	-	+	-	+
COG0476	-	-	+	-	+	+	-	+
COG0477	+	+	+	-	+	-	+	-
COG0480	+	+	+	+	-	+	+	+
COG0481	+	-	+	-	-	+	-	+
COG0483	+	-	+	-	+	+	-	-
COG0491	+	-	+	-	+	+	+	+
COG0492	+	+	+	-	-	+	+	+
COG0493	+	-	+	-	+	+	-	+
COG0494	+	-	+	+	+	+	+	-
COG0495	+	+	+	-	-	+	-	+
COG0498	+	-	+	-	+	+	-	-
COG0500	+	-	+	-	+	+	-	+
COG0503	+	-	+	-	-	+	+	-
COG0504	+	-	+	-	+	+	-	+
COG0505	+	-	+	-	+	+	-	+
COG0508	+	-	+	-	+	+	-	+
COG0513	+	-	+	-	-	+	-	+
COG0514	+	-	-	-	-	+	+	+
COG0515	+	-	+	+	-	+	-	-
COG0516	+	-	+	-	+	+	-	-
COG0517	+	-	+	-	+	+	+	-
COG0518	+	-	+	+	+	+	-	+
COG0519	+	-	+	+	+	+	-	+
COG0522	+	+	+	+	-	-	-	-
COG0525	+	+	+	-	-	+	-	+
COG0526	+	+	+	-	+	+	+	+
COG0527	+	-	+	-	+	-	+	-
COG0529	+	-	+	-	+	+	-	+
COG0531	+	+	+	-	-	-	+	-
COG0532	+	+	+	+	-	+	-	+
COG0533	+	+	+	-	-	-	+	-
COG0537	+	-	+	+	-	+	-	-
COG0539	+	-	+	-	+	+	-	+
COG0540	+	-	+	-	+	+	-	-
COG0541	+	+	+	+	+	+	+	+
COG0542	+	-	+	-	-	+	-	+
COG0546	+	-	+	-	+	+	-	+
COG0550	+	+	+	+	-	+	-	-
COG0551	+	+	+	+	-	+	-	-
COG0552	+	+	+	-	-	+	+	+
COG0553	+	-	+	-	+	+	-	+
COG0556	+	-	+	-	-	+	-	+
COG0557	+	-	+	-	-	+	-	+
COG0560	+	-	-	-	+	+	-	+
COG0561	+	-	+	-	+	+	-	+
COG0563	+	-	+	-	+	+	-	+
COG0569	-	-	+	-	-	+	+	+
COG0572	+	-	+	-	-	+	-	+
COG0574	+	-	+	-	+	+	-	-
COG0589	+	-	+	-	-	+	+	+
COG0592	-	+	+	-	-	+	-	+
COG0596	+	-	+	-	+	+	+	-
COG0603	-	+	+	-	-	+	-	+
COG0604	+	-	-	-	+	+	-	+
COG0617	+	+	+	-	+	+	-	-
COG0618	+	-	+	-	+	+	-	-
COG0623	-	-	+	-	+	+	-	+
COG0624	+	-	+	-	+	+	-	-
COG0632	+	-	-	+	-	+	-	+
COG0637	+	-	+	-	+	+	-	+
COG0639	+	-	+	+	-	+	-	-
COG0640	+	-	+	-	+	+	-	-
COG0642	+	-	+	-	-	+	+	+
COG0643	-	-	-	+	-	+	+	+
COG0644	+	-	+	-	-	+	-	+
COG0647	-	-	+	-	+	+	-	+
COG0665	+	-	+	-	-	+	-	+
COG0666	+	-	-	-	-	+	+	+
COG0667	-	-	+	-	+	+	+	-
COG0673	+	-	+	-	+	+	-	+
COG0695	+	-	+	-	+	+	-	-
COG0699	+	-	-	-	+	+	-	+
COG0702	+	-	-	-	+	+	-	+
COG0703	+	-	+	-	+	+	-	+
COG0707	+	-	-	+	-	+	+	-
COG0709	+	-	+	-	-	+	+	-
COG0749	+	-	+	-	-	+	-	+
COG0752	-	-	-	-	+	+	+	+
COG0760	-	-	+	-	-	+	+	+
COG0764	+	-	-	+	+	+	-	-
COG0773	+	-	+	-	+	+	-	-
COG0774	-	+	+	-	-	+	-	+
COG0778	+	-	+	-	-	+	+	-
COG0794	+	-	+	-	+	+	-	-
COG0801	-	-	+	-	+	+	+	-
COG0802	+	-	+	-	+	+	-	+
COG0824	+	-	+	-	-	+	+	-
COG0847	+	-	+	-	-	+	-	+
COG0861	+	-	+	-	+	+	-	-
COG1004	+	-	-	-	+	+	-	+
COG1011	+	-	+	-	-	+	-	+
COG1028	+	-	+	-	+	+	-	+
COG1042	+	-	-	-	+	+	-	+
COG1052	+	-	+	-	+	+	-	+
COG1053	-	-	+	-	+	+	-	+
COG1056	+	-	-	-	+	+	-	+
COG1057	-	-	+	-	+	+	-	+
COG1067	+	-	-	-	-	+	+	+
COG1073	+	-	+	-	+	+	+	-
COG1085	+	+	+	-	-	+	+	-
COG1087	+	-	+	-	-	+	-	+
COG1109	+	+	+	-	+	-	-	-
COG1110	+	-	-	-	-	+	+	+
COG1131	+	-	+	-	+	+	-	+
COG1132	+	-	+	-	+	+	+	+
COG1135	+	-	+	-	+	+	-	-
COG1136	+	-	+	-	-	+	+	+
COG1145	+	-	+	-	-	+	+	-
COG1146	+	-	-	-	+	+	-	+
COG1160	+	-	-	-	+	+	-	+
COG1161	+	-	-	-	-	+	+	+
COG1162	-	-	-	-	+	+	+	+
COG1171	+	-	+	-	+	+	-	-
COG1181	+	-	+	+	+	+	-	-
COG1185	+	-	+	-	-	+	-	+
COG1187	+	-	+	-	-	+	-	+
COG1188	+	-	-	+	-	+	-	+
COG1190	+	-	+	-	-	+	-	+
COG1208	+	-	+	-	+	+	-	-
COG1209	+	-	-	-	+	+	+	-
COG1219	+	-	+	-	-	+	-	+
COG1225	+	-	+	-	-	+	+	-
COG1226	+	-	+	-	-	+	-	+
COG1228	+	-	-	-	+	+	-	+
COG1232	+	-	-	-	-	+	+	+
COG1234	+	-	+	-	-	+	-	+
COG1235	+	-	-	-	-	+	+	+
COG1236	+	-	-	-	+	+	+	+
COG1249	+	-	+	+	+	+	-	+
COG1253	+	-	+	-	+	+	-	-
COG1260	+	-	+	-	-	+	-	+
COG1278	+	-	+	-	-	+	-	+
COG1304	-	-	+	-	+	+	+	-
COG1372	+	-	-	-	+	+	+	+
COG1435	+	-	-	-	+	+	-	+
COG1475	+	-	+	-	+	+	-	-
COG1487	+	-	-	-	+	+	-	+
COG1506	+	-	-	-	-	+	+	+
COG1605	+	-	+	-	+	+	+	+
COG1609	+	-	+	-	+	+	+	-
COG1670	+	-	+	-	+	+	-	-
COG1739	-	-	+	-	+	+	-	+
COG1832	+	-	+	-	-	+	-	+
COG1846	+	-	+	-	-	+	+	-
COG1902	+	-	-	-	+	+	-	+
COG1940	+	-	+	-	-	+	-	+
COG1947	+	-	-	-	+	+	-	+
COG2030	+	-	-	-	+	+	+	+
COG2072	-	-	+	-	-	+	+	+
COG2081	+	-	-	-	-	+	+	+
COG2109	-	-	+	-	+	+	-	+
COG2182	-	-	-	+	-	+	+	+
COG2200	+	+	+	-	-	+	-	-
COG2204	+	-	-	-	+	+	-	+
COG2220	+	-	+	-	-	+	-	+
COG2229	+	-	-	-	+	+	-	+
COG2255	+	-	-	-	-	+	+	+
COG2265	+	-	+	-	-	+	+	+
COG2274	+	-	+	-	-	+	+	+
COG2303	+	-	-	-	-	+	+	+
COG2333	+	-	-	-	-	+	+	+
COG2513	+	-	+	-	+	+	-	-
COG2755	+	-	+	-	-	+	+	-
COG2890	+	-	+	-	-	+	-	+
COG3321	+	-	-	-	+	+	-	+
COG3964	+	-	-	-	+	+	-	+
COG4284	+	-	-	-	+	+	+	-
COG4886	+	-	+	-	-	+	-	+
COG5022	+	-	-	-	+	+	-	+
COG5076	+	-	-	-	+	+	-	+
COG5190	+	-	-	-	-	+	+	+
COG5256	+	-	-	-	-	+	+	+
ENOG410XNMH	+	-	+	-	+	+	-	+
ENOG410XNW1	-	-	+	-	+	+	-	+
ENOG410XPR5	-	-	+	-	+	+	-	+
ENOG410XPWS	+	-	+	-	-	+	+	-
ENOG410Z0X5	+	-	-	-	+	+	-	+
ENOG4111FEZ	+	-	-	-	-	+	+	+
ENOG4111ZI3	+	-	+	-	-	+	-	+
NOTE: The headers "Delaye", "Harris", "Mirkin", "Ranea", "Srinivasan", "Wang", "Weiss", and "Yang" refer to these citations...
- Delaye L, Becerra A, Lazcano A (2005) The last common ancestor: what's in a name?. Orig Life Evol Biosph. 35:537-554
- Harris A, Goldman AD (2018) Phylogenetic Reconstruction Shows Independent Evolutionary Origins of Mitochondrial Transcription Factors from an Ancient Family of RNA Methyltransferase Proteins. J Mol Evol. 86:277-282.
- Mirkin BG, Fenner TI, Galperin MY, Koonin EV (2003) Algorithms for computing parsimonious evolutionary scenarios for genome evolution, the last universal common ancestor and dominance of horizontal gene transfer in the evolution of prokaryotes. BMC Evol Biol. 3:2.
- Ranea JA, Sillero A, Thornton JM, Orengo CA (2006) Protein superfamily evolution and the last universal common ancestor (LUCA). J Mol Evol 63:513–525.
- Srinvasan V, Morowitz HJ (2009) The canonical network of autotrophic intermediary metabolism: minimal metabolome of a reductive chemoautotroph. Biol Bull. 216:126–130.
- Wang M, Yafremava LS, Caetano-Anollés D, Mittenthal JE, Caetano-Anollés G (2007) Reductive evolution of architectural repertoires in proteomes and the birth of the tripartite world. Genome Res. 17:1572-1585
- Weiss MC, Sousa FL, Mrnjavac N, Neukirchen S, Roettger M, Nelson-Sathi S, Martin WF (2016) The physiology and habitat of the last universal common ancestor. Nat Microbiol. 1:16116.
- Yang S, Doolittle RF, Bourne PE (2005) Phylogeny determined by protein domain content, Proc Nat Acad Sci U S A, 102:373-378.
