# Supplementary material for: A consensus view of the proteome of the last universal common ancestor
Source: Ecol Evol. 2022 Jun 3;12(6):e8930. doi: 10.1002/ece3.8930 (PMC9165204; doi:10.1002/ece3.8930)
Supplement: Supplementary file 3 — Appendix S3 [file ECE3-12-e8930-s004.txt]

Comma separated lists of of statistically significant Gene Ontology terms across the 3 Gene Ontology categories. The threshold for statistical significance is adjusted from the original alpha value of p≤0.05 using a Bonferonni-correction for the number of GO terms per category.
 
MOLECULAR FUNCTION
GO name,GO ID,approximate p-value (Bonferonni-correction alpha-value is 4.6*10-6)
protein homodimerization activity,GO:0042803,0
metal ion binding,GO:0046872,0
manganese ion binding,GO:0030145,0
zinc ion binding,GO:0008270,0
identical protein binding,GO:0042802,0
hydrolase activity,GO:0016787,0
RNA binding,GO:0003723,0
protein kinase binding,GO:0019901,0
GTPase binding,GO:0051020,0
aminoacyl-tRNA ligase activity,GO:0004812,0
ATP binding,GO:0005524,0
tRNA binding,GO:0000049,0
mannan binding,GO:2001065,0
nucleotidyltransferase activity,GO:0016779,0
ATPase activity,GO:0016887,0
GTPase activity,GO:0003924,0
GTP binding,GO:0005525,0
ribosome binding,GO:0043022,0
amino acid binding,GO:0016597,0
translation regulator activity,GO:0045182,0
phenylalanine-tRNA ligase activity,GO:0004826,0
magnesium ion binding,GO:0000287,0
DNA binding,GO:0003677,0
pyridoxal phosphate binding,GO:0030170,0
catalytic activity,GO:0003824,0
transferase activity transferring alkyl or aryl (other than methyl) groups,GO:0016765,0
ubiquitin protein ligase binding,GO:0031625,0
cobalt ion binding,GO:0050897,0
NADP binding,GO:0050661,0
NAD binding,GO:0051287,0
obsolete coenzyme binding,GO:0050662,0.000004
mRNA binding,GO:0003729,0
rRNA binding,GO:0019843,0
transcription factor binding,GO:0008134,0
transferase activity,GO:0016740,0
copper ion binding,GO:0005507,0
lyase activity,GO:0016829,0
enzyme binding,GO:0019899,0
kinase binding,GO:0019900,0.000001
protein domain specific binding,GO:0019904,0
protein C-terminus binding,GO:0008022,0.000001
disordered domain specific binding,GO:0097718,0
protein-containing complex binding,GO:0044877,0
kinase activity,GO:0016301,0
ligase activity forming carbon-nitrogen bonds,GO:0016879,0
flavin adenine dinucleotide binding,GO:0050660,0
NADPH binding,GO:0070402,0
FMN binding,GO:0010181,0
uracil binding,GO:0002058,0
hydrolase activity acting on carbon-nitrogen (but not peptide) bonds,GO:0016810,0.000001
dihydroorotase activity,GO:0004151,0
obsolete cofactor binding,GO:0048037,0
nucleoside diphosphate kinase activity,GO:0004550,0
GDP binding,GO:0019003,0.000001
ATPase activity,GO:0042623,0
glutaminase activity,GO:0004359,0.000002
structural constituent of ribosome,GO:0003735,0
translation elongation factor activity,GO:0003746,0
zymogen binding,GO:0035375,0.000002
ADP binding,GO:0043531,0
NAD+ binding,GO:0070403,0
isomerase activity,GO:0016853,0
nucleotide binding,GO:0000166,0
transaminase activity,GO:0008483,0
large ribosomal subunit rRNA binding,GO:0070180,0
small ribosomal subunit rRNA binding,GO:0070181,0.000001
endonuclease activity,GO:0004519,0
mRNA 5'-UTR binding,GO:0048027,0
drug binding,GO:0008144,0
single-stranded DNA binding,GO:0003697,0
dihydroorotate dehydrogenase activity,GO:0004152,0.000004
transferase activity transferring acyl groups,GO:0016746,0
serine binding,GO:0070905,0.000002
oxidoreductase activity acting on the CH-OH group of donors NAD or NADP as acceptor,GO:0016616,0
oxidoreductase activity,GO:0016491,0
cytidylate kinase activity,GO:0004127,0.000002
FAD binding,GO:0071949,0
NADH dehydrogenase activity,GO:0003954,0
hydrolase activity acting on carbon-nitrogen (but not peptide) bonds in linear amides,GO:0016811,0.000004
DNA-dependent ATPase activity,GO:0008094,0.000001
ribonucleoprotein complex binding,GO:0043021,0.000003
acid-amino acid ligase activity,GO:0016881,0.000003
nucleoside monophosphate kinase activity,GO:0050145,0.000001
potassium channel regulator activity,GO:0015459,0.000003
3'-5' exonuclease activity,GO:0008408,0
phosphatase activity,GO:0016791,0
peptide binding,GO:0042277,0.000004
pyrophosphatase activity,GO:0016462,0.000003
exonuclease activity,GO:0004527,0.000002
NADP+ binding,GO:0070401,0
oxidoreductase activity acting on the CH-CH group of donors NAD or NADP as acceptor,GO:0016628,0
NADH binding,GO:0070404,0
adenylyltransferase activity,GO:0070566,0
N-acetyltransferase activity,GO:0008080,0.000004
phosphoserine phosphatase activity,GO:0004647,0.000002
DNA polymerase binding,GO:0070182,0.000003
NAD(P)H dehydrogenase (quinone) activity,GO:0003955,0
oxidoreductase activity acting on NAD(P)H quinone or similar compound as acceptor,GO:0016655,0
ATP-dependent peptidase activity,GO:0004176,0
four-way junction helicase activity,GO:0009378,0
organic cyclic compound binding,GO:0097159,0.000004
guanosine tetraphosphate binding,GO:0097216,0
exoribonuclease activity producing 5'-phosphomonoesters,GO:0016896,0
phosphoglycolate phosphatase activity,GO:0008967,0
sugar-phosphatase activity,GO:0050308,0
oxidoreductase activity acting on NAD(P)H nitrogenous group as acceptor,GO:0016657,0.000004
amide binding,GO:0033218,0.000003
protein binding,GO:0005515,0.000003
catalytic activity acting on a tRNA,GO:0140101,0.000001
anion binding,GO:0043168,0.000002

BIOLOGICAL PROCESS
GO name,GO ID,approximate p-value (Bonferonni-correction alpha-value is 1.1*10-6)
protein homotetramerization,GO:0051289,0
cellular amino acid metabolic process,GO:0006520,0
tRNA aminoacylation,GO:0043039,0
tRNA aminoacylation for mitochondrial protein translation,GO:0070127,0
chloroplast organization,GO:0009658,0
tRNA aminoacylation for protein translation,GO:0006418,0
protein-containing complex assembly,GO:0065003,0
brain development,GO:0007420,0
negative regulation of apoptotic process,GO:0043066,0
mitochondrion organization,GO:0007005,0
plant ovule development,GO:0048481,0
tRNA modification,GO:0006400,0
negative regulation of translation,GO:0017148,0
cellular response to insulin stimulus,GO:0032869,0.000001
regulation of translational fidelity,GO:0006450,0
rRNA processing,GO:0006364,0
tRNA processing,GO:0008033,0
defense response,GO:0006952,0.000001
response to oxidative stress,GO:0006979,0
response to cadmium ion,GO:0046686,0
response to salt stress,GO:0009651,0
ATP metabolic process,GO:0046034,0
embryo development ending in seed dormancy,GO:0009793,0
purine ribonucleoside monophosphate biosynthetic process,GO:0009168,0
purine nucleotide biosynthetic process,GO:0006164,0
cellular response to DNA damage stimulus,GO:0006974,0
'de novo' IMP biosynthetic process,GO:0006189,0
AMP biosynthetic process,GO:0006167,0
response to starvation,GO:0042594,0
ribonucleoside monophosphate biosynthetic process,GO:0009156,0
purine nucleotide metabolic process,GO:0006163,0
response to hypoxia,GO:0001666,0
negative regulation of gene expression,GO:0010629,0.000001
mitochondrial translation,GO:0032543,0
translation,GO:0006412,0
determination of adult lifespan,GO:0008340,0
single-species biofilm formation,GO:0044010,0
lysine biosynthetic process via diaminopimelate,GO:0009089,0
response to antibiotic,GO:0046677,0
cell cycle,GO:0007049,0
cell wall organization,GO:0071555,0
response to cold,GO:0009409,0
cell division,GO:0051301,0
regulation of translation,GO:0006417,0
neutrophil degranulation,GO:0043312,0
response to abscisic acid,GO:0009737,0
oxidation-reduction process,GO:0055114,0
purine nucleobase metabolic process,GO:0006144,0
purine ribonucleotide biosynthetic process,GO:0009152,0
ribosomal small subunit assembly,GO:0000028,0
response to nutrient levels,GO:0031667,0
cellular response to hypoxia,GO:0071456,0
cellular amino acid biosynthetic process,GO:0008652,0
response to zinc ion,GO:0010043,0
L-serine metabolic process,GO:0006563,0
aging,GO:0007568,0
glutamine metabolic process,GO:0006541,0
purine nucleobase biosynthetic process,GO:0009113,0
cellular response to drug,GO:0035690,0
response to drug,GO:0042493,0
nucleoside metabolic process,GO:0009116,0
lactation,GO:0007595,0
animal organ regeneration,GO:0031100,0.000001
response to organic cyclic compound,GO:0014070,0
liver development,GO:0001889,0
'de novo' pyrimidine nucleobase biosynthetic process,GO:0006207,0
response to insulin,GO:0032868,0
embryo development ending in birth or egg hatching,GO:0009792,0
negative regulation of neuron death,GO:1901215,0.000001
cellular response to oxidative stress,GO:0034599,0
cellular response to phosphate starvation,GO:0016036,0
histidine biosynthetic process,GO:0000105,0
negative regulation of cell death,GO:0060548,0
response to radiation,GO:0009314,0
uracil metabolic process,GO:0019860,0
pyrimidine nucleoside catabolic process,GO:0046135,0
pyrimidine nucleotide biosynthetic process,GO:0006221,0
nucleobase-containing compound metabolic process,GO:0006139,0
pyrimidine ribonucleotide biosynthetic process,GO:0009220,0
pyrimidine nucleobase catabolic process,GO:0006208,0
response to cocaine,GO:0042220,0.000001
cellular response to nitrogen levels,GO:0043562,0
beta-alanine biosynthetic process,GO:0019483,0
uracil catabolic process,GO:0006212,0
'de novo' UMP biosynthetic process,GO:0044205,0
fatty acid biosynthetic process,GO:0006633,0
nucleoside triphosphate biosynthetic process,GO:0009142,0
succinyl-CoA metabolic process,GO:0006104,0
protein autophosphorylation,GO:0046777,0
fatty-acyl-CoA biosynthetic process,GO:0046949,0
lipid biosynthetic process,GO:0008610,0.000001
pollen development,GO:0009555,0
mitochondrial translational termination,GO:0070126,0
translational initiation,GO:0006413,0
mitochondrial translational elongation,GO:0070125,0
SRP-dependent cotranslational protein targeting to membrane,GO:0006614,0
viral transcription,GO:0019083,0
nuclear-transcribed mRNA catabolic process nonsense-mediated decay,GO:0000184,0
cytoplasmic translation,GO:0002181,0
response to ethanol,GO:0045471,0
translational elongation,GO:0006414,0.000001
defense response to bacterium,GO:0042742,0
ATP biosynthetic process,GO:0006754,0.000001
reductive pentose-phosphate cycle,GO:0019253,0
response to heat,GO:0009408,0
defense response to fungus,GO:0050832,0.000001
flagellated sperm motility,GO:0030317,0
response to light stimulus,GO:0009416,0
canonical glycolysis,GO:0061621,0
carbohydrate metabolic process,GO:0005975,0
glycolytic process,GO:0006096,0
gluconeogenesis,GO:0006094,0
glucose metabolic process,GO:0006006,0
isoleucine biosynthetic process,GO:0009097,0
gametophyte development,GO:0048229,0
pyruvate biosynthetic process,GO:0042866,0
protein targeting to peroxisome,GO:0006625,0
photorespiration,GO:0009853,0
cellular nitrogen compound metabolic process,GO:0034641,0
L-phenylalanine biosynthetic process,GO:0009094,0.000001
pathogenesis,GO:0009405,0
ribosomal large subunit assembly,GO:0000027,0
negative regulation of translational initiation,GO:0045947,0
threonine biosynthetic process,GO:0009088,0.000001
cellular response to hydrogen peroxide,GO:0070301,0
DNA repair,GO:0006281,0
mitotic cell cycle,GO:0000278,0.000001
embryo sac development,GO:0009553,0
regulation of signal transduction by p53 class mediator,GO:1901796,0
regulation of cell cycle,GO:0051726,0
cellular response to leukemia inhibitory factor,GO:1990830,0.000001
nucleobase-containing small molecule interconversion,GO:0015949,0
nucleotide metabolic process,GO:0009117,0.000001
cell redox homeostasis,GO:0045454,0.000001
response to UV,GO:0009411,0
epithelial cell migration open tracheal system,GO:0007427,0.000001
tryptophan biosynthetic process,GO:0000162,0
malate metabolic process,GO:0006108,0.000001
O antigen biosynthetic process,GO:0009243,0
lipopolysaccharide biosynthetic process,GO:0009103,0
UDP-glucuronate biosynthetic process,GO:0006065,0
polysaccharide biosynthetic process,GO:0000271,0.000001
glycine metabolic process,GO:0006544,0
L-serine biosynthetic process,GO:0006564,0
circadian rhythm,GO:0007623,0.000001
glycine biosynthetic process,GO:0006545,0
protein tetramerization,GO:0051262,0
response to water deprivation,GO:0009414,0
carboxylic acid metabolic process,GO:0019752,0
aromatic compound catabolic process,GO:0019439,0.000001
cellular response to starvation,GO:0009267,0
nematode larval development,GO:0002119,0
nucleotide biosynthetic process,GO:0009165,0
response to molecule of bacterial origin,GO:0002237,0
phosphorylation,GO:0016310,0
biotin biosynthetic process,GO:0009102,0
aromatic amino acid family biosynthetic process,GO:0009073,0.000001
indoleacetic acid biosynthetic process,GO:0009684,0
antibiotic biosynthetic process,GO:0017000,0
tetrahydrofolate biosynthetic process,GO:0046654,0
cellular response to interleukin-7,GO:0098761,0
sporulation resulting in formation of a cellular spore,GO:0030435,0
establishment of competence for transformation,GO:0030420,0.000001
folic acid biosynthetic process,GO:0046656,0
response to host immune response,GO:0052572,0
symbiotic process,GO:0044403,0.000001
response to organic substance,GO:0010033,0
lipid catabolic process,GO:0016042,0.000001
fatty acid metabolic process,GO:0006631,0
L-threonine catabolic process to glycine,GO:0019518,0
NAD metabolic process,GO:0019674,0
DNA replication,GO:0006260,0
pyrimidine nucleoside biosynthetic process,GO:0046134,0
nitrogen utilization,GO:0019740,0
cellular response to osmotic stress,GO:0071470,0
nitrogen compound metabolic process,GO:0006807,0
DNA-dependent DNA replication,GO:0006261,0
response to ionizing radiation,GO:0010212,0
potassium ion transport,GO:0006813,0
SOS response,GO:0009432,0
cellular protein modification process,GO:0006464,0
GMP metabolic process,GO:0046037,0
riboflavin biosynthetic process,GO:0009231,0.000001
intein-mediated protein splicing,GO:0016539,0
sorocarp morphogenesis,GO:0031288,0
replication fork processing,GO:0031297,0
mycothiol biosynthetic process,GO:0010125,0
phospholipid biosynthetic process,GO:0008654,0
capsule polysaccharide biosynthetic process,GO:0045227,0
dephosphorylation,GO:0016311,0
lipopolysaccharide core region biosynthetic process,GO:0009244,0
positive regulation of translation,GO:0045727,0
response to toxic substance,GO:0009636,0
cellular response to inorganic substance,GO:0071241,0
response to UV-C,GO:0010225,0.000001
response to methotrexate,GO:0031427,0
response to jasmonic acid,GO:0009753,0
L-ascorbic acid biosynthetic process,GO:0019853,0
pyruvate metabolic process,GO:0006090,0
response to X-ray,GO:0010165,0
reproduction,GO:0000003,0
pyrimidine nucleobase biosynthetic process,GO:0019856,0
root development,GO:0048364,0
cellular amino acid catabolic process,GO:0009063,0
protein dephosphorylation,GO:0006470,0
enterobacterial common antigen biosynthetic process,GO:0009246,0
carbohydrate derivative biosynthetic process,GO:1901137,0
amino sugar metabolic process,GO:0006040,0
galactose metabolic process,GO:0006012,0
sorocarp development,GO:0030587,0
DNA metabolic process,GO:0006259,0
response to other organism,GO:0051707,0.000001
phosphate-containing compound metabolic process,GO:0006796,0
culmination involved in sorocarp development,GO:0031154,0
regulation of chlorophyll biosynthetic process,GO:0010380,0
carbohydrate derivative metabolic process,GO:1901135,0
sulfur compound metabolic process,GO:0006790,0
purine ribonucleotide metabolic process,GO:0009150,0
sorocarp stalk cell differentiation,GO:0031149,0.000001
dicarboxylic acid metabolic process,GO:0043648,0
monocarboxylic acid catabolic process,GO:0072329,0
organonitrogen compound metabolic process,GO:1901564,0
sulfur compound biosynthetic process,GO:0044272,0
carboxylic acid biosynthetic process,GO:0046394,0
response to oxygen-containing compound,GO:1901700,0
organophosphate metabolic process,GO:0019637,0
heterocycle biosynthetic process,GO:0018130,0.000001
monocarboxylic acid biosynthetic process,GO:0072330,0
monocarboxylic acid metabolic process,GO:0032787,0
cellular response to oxygen-containing compound,GO:1901701,0
cellular amide metabolic process,GO:0043603,0.000001
organic cyclic compound biosynthetic process,GO:1901362,0.000001
cellular nitrogen compound biosynthetic process,GO:0044271,0.000001

CELLULAR COMPONENT
GO name,GO ID,approximate p-value (Bonferonni-correction alpha-value is 1.5*10-5)
nucleus	GO:0005634	0
cytosol	GO:0005829	0
chloroplast	GO:0009507	0
plasma membrane	GO:0005886	0
extracellular exosome	GO:0070062	0
endoplasmic reticulum	GO:0005783	0
cytoplasm	GO:0005737	0
extracellular region	GO:0005576	0
mitochondrion	GO:0005739	0
membrane	GO:0016020	0
chloroplast stroma	GO:0009570	0
ribonucleoprotein complex	GO:1990904	0
aminoacyl-tRNA synthetase multienzyme complex	GO:0017101	0
plastid	GO:0009536	0
GAIT complex	GO:0097452	0.000002
mitochondrial matrix	GO:0005759	0
phagocytic vesicle	GO:0045335	0
protein-containing complex	GO:0032991	0
nucleolus	GO:0005730	0
plasmodesma	GO:0009506	0
cell wall	GO:0005618	0
nucleoplasm	GO:0005654	0
mitochondrial nucleoid	GO:0042645	0
vacuolar membrane	GO:0005774	0
chloroplast envelope	GO:0009941	0
apoplast	GO:0048046	0
Golgi apparatus	GO:0005794	0.00001
peroxisome	GO:0005777	0
plastid stroma	GO:0009532	0.000002
focal adhesion	GO:0005925	0
nuclear membrane	GO:0031965	0.000003
obsolete cell	GO:0005623	0.000006
intracellular membrane-bounded organelle	GO:0043231	0
synapse	GO:0045202	0
ficolin-1-rich granule lumen	GO:1904813	0
vacuole	GO:0005773	0
neuronal cell body	GO:0043025	0.000001
myelin sheath	GO:0043209	0
hydrogenosome	GO:0042566	0.000009
cytoplasmic side of rough endoplasmic reticulum membrane	GO:0098556	0
ribosome	GO:0005840	0
polysomal ribosome	GO:0042788	0
mitochondrial small ribosomal subunit	GO:0005763	0
cytosolic ribosome	GO:0022626	0
cytosolic small ribosomal subunit	GO:0022627	0
small ribosomal subunit	GO:0015935	0
chloroplast thylakoid	GO:0009534	0
mitochondrial inner membrane	GO:0005743	0
thylakoid	GO:0009579	0
extracellular matrix	GO:0031012	0
chloroplast thylakoid membrane	GO:0009535	0
chloroplast nucleoid	GO:0042644	0.000005
mitochondrial membrane	GO:0031966	0
membrane raft	GO:0045121	0.000006
stromule	GO:0010319	0
glycosome	GO:0020015	0
mitochondrial envelope	GO:0005740	0
M band	GO:0031430	0
chloroplast membrane	GO:0031969	0
catalytic complex	GO:1902494	0
lipid droplet	GO:0005811	0
acrosomal vesicle	GO:0001669	0.000007
nuclear body	GO:0016604	0.000009
peroxisomal matrix	GO:0005782	0
mitochondrial large ribosomal subunit	GO:0005762	0
postsynaptic density	GO:0014069	0
cytosolic large ribosomal subunit	GO:0022625	0
large ribosomal subunit	GO:0015934	0
polysome	GO:0005844	0
ruffle membrane	GO:0032587	0.000008
mitochondrial intermembrane space	GO:0005758	0
mitochondrial outer membrane	GO:0005741	0.000001
ISWI-type complex	GO:0031010	0.000011
chromosome	GO:0005694	0.000005
photoreceptor inner segment	GO:0001917	0
intracellular	GO:0005622	0.00001
secretory vesicle	GO:0099503	0.000001
chloroplast inner membrane	GO:0009706	0.000001
oxidoreductase complex	GO:1990204	0.000001
cellular anatomical entity	GO:0110165	0
mitochondrial protein complex	GO:0098798	0.000003
