# Supplementary material for: A consensus view of the proteome of the last universal common ancestor
Source: Ecol Evol. 2022 Jun 3;12(6):e8930. doi: 10.1002/ece3.8930 (PMC9165204; doi:10.1002/ece3.8930)
Supplement: Supplementary file 4 — Appendix S4 [file ECE3-12-e8930-s003.txt]

Protein Family	Ancestral EC codes(s)
COG0006	3.4.13.9
COG0008	6.1.1.17
COG0009	2.7.7.87
COG0013	6.1.1.7
COG0015	4.3.2.2
COG0016	6.1.1.20
COG0018	6.1.1.19
COG0019	4.1.1.20
COG0020	2.5.1.-
COG0024	3.4.11.18
COG0026	6.3.4.18
COG0027	2.1.2.-
COG0030	2.1.1.-
COG0031	4.2.1.22; 2.5.1.47; 2.5.1.65
COG0034	2.4.2.14
COG0035	2.4.2.9
COG0037	2.8.1.-
COG0040	2.4.2.17
COG0044	3.5.2.3
COG0045	6.2.1.5
COG0046	6.3.5.3
COG0047	6.3.5.3; 3.5.1.2
COG0057	1.2.1.59
COG0059	1.1.1.86;1.1.1.383
COG0060	6.1.1.5
COG0066	4.2.1.33
COG0072	6.1.1.20
COG0073	6.1.1.10
COG0074	6.2.1.5
COG0075	2.6.1.-
COG0077	4.2.1.51
COG0078	2.1.3.3
COG0079	2.6.1.9
COG0083	2.7.1.39
COG0101	5.4.99.12
COG0104	6.3.4.4
COG0105	2.7.4.6
COG0106	5.3.1.16
COG0107	4.3.2.10
COG0110	2.3.1.-
COG0111	1.1.1.95
COG0112	2.1.2.1
COG0114	4.2.1.2
COG0118	4.3.2.10; 3.5.1.2
COG0119	2.3.3.14;2.3.3.13;2.3.1.182
COG0124	6.1.1.21
COG0125	2.7.4.9
COG0126	2.7.2.3
COG0127	3.6.1.66
COG0130	5.4.99.25
COG0131	4.2.1.19
COG0132	6.3.3.3
COG0133	4.2.1.20
COG0134	4.1.1.48
COG0135	5.3.1.24
COG0136	1.2.1.11
COG0142	2.5.1.29
COG0143	6.1.1.10
COG0144	2.1.1.-
COG0147	4.1.3.27
COG0148	4.2.1.11
COG0149	5.3.1.1
COG0150	6.3.3.1
COG0154	6.3.5.7;3.5.1.4
COG0156	2.3.1.47
COG0157	2.4.2.19
COG0159	4.2.1.20
COG0160	2.6.1.36;5.1.1.-
COG0162	6.1.1.1
COG0164	3.1.26.4
COG0167	1.3.98.1;1.3.5.2;1.3.1.14
COG0169	1.1.1.25
COG0171	6.3.1.5
COG0172	6.1.1.11
COG0174	6.3.1.2
COG0177	4.2.99.18
COG0180	6.1.1.2
COG0187	5.6.2.2
COG0189	6.3.2.43
COG0191	4.1.2.13
COG0202	2.7.7.6
COG0209	1.17.4.1
COG0215	6.1.1.16
COG0240	1.1.1.94
COG0241	3.1.3.-
COG0251	3.5.99.10
COG0258	3.1.-.-
COG0262	1.5.1.3
COG0277	1.1.99.-
COG0284	4.1.1.23
COG0285	6.3.2.17
COG0287	1.3.1.-
COG0289	1.17.1.8
COG0294	2.5.1.15
COG0318	6.2.1.-
COG0328	3.1.26.4
COG0334	1.4.1.4;1.4.1.3;1.4.1.2
COG0340	6.3.4.15
COG0345	1.5.1.2
COG0346	5.1.99.1
COG0352	2.5.1.3
COG0367	6.3.5.4
COG0373	1.2.1.70
COG0388	3.5.5.1
COG0402	3.5.4.28;3.5.4.31;3.5.4.4
COG0406	5.4.2.-
COG0421	2.5.1.16;2.5.1.104;2.5.1.126;2.5.1.79
COG0423	6.1.1.14
COG0436	2.6.1.83;2.6.1.1
COG0438	2.4.1.-
COG0439	6.4.1.-
COG0440	2.2.1.6
COG0441	6.1.1.3
COG0442	6.1.1.15
COG0446	1.8.1.14;1.6.99.3
COG0449	2.6.1.16
COG0451	5.1.3.-;1.1.1.-
COG0452	4.1.1.36;6.3.2.5
COG0454	2.3.1.57
COG0456	2.3.1.255;2.3.1.258
COG0461	2.4.2.10
COG0462	2.7.6.1
COG0463	2.4.1.266
COG0466	3.4.21.53
COG0469	2.7.1.40
COG0476	2.7.7.-
COG0483	3.1.3.11;3.1.3.25;2.7.1.-
COG0491	3.-.-.-
COG0492	1.8.1.9;1.18.1.2
COG0493	1.18.1.2
COG0494	3.6.1.-
COG0495	6.1.1.4
COG0498	4.2.3.1
COG0500	2.1.1.-
COG0503	2.4.2.7
COG0504	6.3.4.2
COG0505	6.3.5.5
COG0513	3.6.4.13
COG0515	2.7.11.1
COG0516	1.1.1.205
COG0517	1.1.1.205
COG0518	6.3.5.2
COG0519	6.3.5.2
COG0525	6.1.1.9
COG0527	2.7.2.4
COG0529	2.7.1.25
COG0533	2.3.1.234
COG0537	3.9.1.-
COG0540	2.1.3.2
COG0550	5.6.2.1
COG0551	5.6.2.1
COG0560	3.1.3.3
COG0561	3.1.3.-
COG0563	2.7.4.3
COG0572	2.7.1.48
COG0574	2.7.9.2
COG0596	3.4.11.5
COG0603	6.3.4.20
COG0624	3.5.1.130
COG0637	3.1.3.-
COG0642	2.7.13.3
COG0644	1.3.1.-
COG0665	1.5.-.-
COG0673	1.1.1.-
COG0709	2.7.9.3
COG0778	1.-.-.-
COG0794	5.3.1.27
COG1004	1.1.1.22
COG1011	3.1.3.-
COG1028	1.1.1.-
COG1052	1.1.1.-
COG1053	1.3.-.-
COG1056	2.7.7.1
COG1067	3.4.21.-
COG1073	3.1.1.-
COG1109	5.4.2.2;5.4.2.8;5.4.2.10
COG1110	3.6.4.12;5.6.2.2
COG1135	7.4.2.-
COG1145	1.12.-,-
COG1162	3.6.1.-
COG1190	6.1.1.6
COG1208	2.7.7.-
COG1209	2.7.7.-
COG1228	3.5.2.7
COG1234	3.1.26.11
COG1249	1.8.1.4
COG1304	5.3.3.2
COG1372	3.6.4.12;3.1.-.-;2.7.7.7;1.17.4.1
COG1435	2.7.1.21
COG1475	2.7.1.-
COG1487	3.1.-.-
COG1506	3.4.-.-
COG1605	5.4.99.5;4.2.-.-
COG1940	2.7.1.2
COG2030	4.2.1.148
COG2255	3.6.4.12
COG2265	2.1.1.35
COG2513	4.1.3.30
COG2890	2.1.1.-
